# Supplementary material for: 4-Oxo-2,4-diphenyl­butane­nitrile
Source: Acta Crystallogr Sect E Struct Rep Online. 2012 Feb 17;68(Pt 3):o736. doi: 10.1107/S1600536812006137 (PMC3295505; doi:10.1107/S1600536812006137)
Supplement: Supplementary file 2 [file e-68-0o736-Isup2.hkl]

# 
# h,k,l, Fc-squared, Fo-squared, sigma(Fo-squared) and status flag 
# 
data_I
_shelx_title '  P21/c' 
_shelx_refln_list_code          4 
_shelx_F_calc_maximum      112.73 
_exptl_crystal_F_000       496.00 
_reflns_d_resolution_high  0.7938 
 
loop_ 
 _symmetry_equiv_pos_as_xyz 
 'x, y, z' 
 '-x, y+1/2, -z+1/2' 
 '-x, -y, -z' 
 'x, -y-1/2, z-1/2' 
 
_cell_length_a    14.2158 
_cell_length_b     8.9244 
_cell_length_c     9.7553 
_cell_angle_alpha  90.000 
_cell_angle_beta   99.217 
_cell_angle_gamma  90.000 
 
_shelx_F_squared_multiplier     1.000 
 
loop_ 
 _refln_index_h 
 _refln_index_k 
 _refln_index_l 
 _refln_F_squared_calc 
 _refln_F_squared_meas 
 _refln_F_squared_sigma 
 _refln_observed_status 
   1   0   0      383.17      336.19      2.66 o 
   2   0   0       31.69       28.82      1.15 o 
   3   0   0       32.82       39.42      1.75 o 
   4   0   0     4221.84     4067.28     19.77 o 
   5   0   0       65.90       51.18      2.71 o 
   6   0   0     4202.92     4436.33     27.37 o 
   7   0   0     2124.51     2221.53     21.67 o 
   8   0   0       73.11       73.47      4.53 o 
   9   0   0       16.06       14.16      2.58 o 
  10   0   0      184.40      185.37      8.54 o 
  11   0   0        2.78        2.53      1.03 o 
  12   0   0       43.03       40.72      2.64 o 
  13   0   0        1.33       -1.16      3.48 o 
  14   0   0       11.38       12.17      1.99 o 
  15   0   0      235.17      233.75     12.79 o 
  16   0   0        8.38        8.74      1.32 o 
   1   1   0      427.23      421.97      3.56 o 
   2   1   0        0.44        0.43      0.24 o 
   3   1   0     3226.61     3020.03      9.21 o 
   4   1   0     5894.96     5382.33     13.39 o 
   5   1   0     3618.58     3424.25     16.31 o 
   6   1   0     2141.57     2123.81     10.89 o 
   7   1   0      648.52      665.37      6.77 o 
   8   1   0        0.19        0.79      0.64 o 
   9   1   0       88.25      103.06      4.21 o 
  10   1   0      357.13      366.77      8.49 o 
  11   1   0       45.41       46.14      2.26 o 
  12   1   0       31.95       22.43      1.96 o 
  13   1   0       21.40        9.43      1.78 o 
  14   1   0        3.08        2.16      1.18 o 
  15   1   0       50.46       48.57      2.65 o 
  16   1   0      102.10      104.52      3.18 o 
  17   1   0       15.00       11.14      1.53 o 
   0   2   0     2091.55     1986.86      8.60 o 
   1   2   0     2375.06     2303.89      5.70 o 
   2   2   0      521.85      493.13      6.12 o 
   3   2   0     4160.20     3914.31     11.65 o 
   4   2   0     1031.68     1017.45     10.90 o 
   5   2   0     1167.08     1129.81      8.77 o 
   6   2   0        7.13        6.93      0.99 o 
   7   2   0      651.80      687.45     14.43 o 
   8   2   0       30.41       34.32      2.26 o 
   9   2   0        5.71        5.91      1.91 o 
  10   2   0      138.98      126.79      7.71 o 
  11   2   0       54.23       49.71      2.36 o 
  12   2   0      264.01      287.91      6.37 o 
  13   2   0      559.16      544.39      8.98 o 
  14   2   0        0.14       -0.62      1.07 o 
  15   2   0       18.75       14.68      1.57 o 
  16   2   0      222.01      233.21      4.45 o 
  17   2   0        0.10        2.11      1.02 o 
   1   3   0      124.19      126.69      1.48 o 
   2   3   0      271.97      241.40      6.56 o 
   3   3   0     2510.77     2402.02     28.56 o 
   4   3   0       14.66       12.29      1.58 o 
   5   3   0       35.14       35.68      2.80 o 
   6   3   0       37.80       37.92      3.22 o 
   7   3   0     1887.58     1833.80     23.16 o 
   8   3   0      609.25      562.93     14.20 o 
   9   3   0       46.96       38.20      4.27 o 
  10   3   0      879.87      848.72      8.75 o 
  11   3   0      948.27      965.74      9.26 o 
  12   3   0      186.69      183.19      5.07 o 
  13   3   0       42.26       38.27      2.42 o 
  14   3   0        1.47        3.52      1.08 o 
  15   3   0        0.90        0.99      0.80 o 
  16   3   0        0.87        1.24      1.21 o 
  17   3   0      127.11      126.87      3.93 o 
   0   4   0        7.73        8.35      1.60 o 
   1   4   0       49.41       46.11      2.21 o 
   2   4   0       97.49      102.69      3.74 o 
   3   4   0       34.63       31.27      2.26 o 
   4   4   0      252.24      288.83      7.41 o 
   5   4   0       97.57       99.28      4.90 o 
   6   4   0       82.54       97.56      5.38 o 
   7   4   0       54.91       58.27      4.63 o 
   8   4   0       28.09       36.22      4.06 o 
   9   4   0      262.74      244.33      7.49 o 
  10   4   0       80.31       80.04      3.52 o 
  11   4   0        4.88        3.81      1.45 o 
  12   4   0        4.79        4.17      1.54 o 
  13   4   0        4.08        3.70      1.07 o 
  14   4   0      225.21      213.15      9.08 o 
  15   4   0       18.26       21.21      2.68 o 
  16   4   0        6.31        6.47      1.34 o 
   1   5   0       66.64       59.79      2.99 o 
   2   5   0       32.74       39.90      2.53 o 
   3   5   0       11.07       10.53      1.31 o 
   4   5   0        0.75        2.68      1.23 o 
   5   5   0      255.61      239.28      8.18 o 
   6   5   0        1.62        3.51      1.49 o 
   7   5   0      217.37      228.65      9.51 o 
   8   5   0      442.43      441.51      7.99 o 
   9   5   0       73.62       69.93      3.91 o 
  10   5   0       63.61       64.35      8.19 o 
  11   5   0        0.32        0.68      1.33 o 
  12   5   0        0.36        0.08      1.22 o 
  13   5   0       15.08       13.61      1.79 o 
  14   5   0       22.31       24.79      2.39 o 
  15   5   0        6.06        6.87      1.46 o 
   0   6   0       83.38       73.98      5.18 o 
   1   6   0       13.84       18.17      1.92 o 
   2   6   0      121.96      132.49      7.23 o 
   3   6   0       13.58        9.48      2.41 o 
   4   6   0      204.86      191.50      9.26 o 
   5   6   0        4.21        4.41      2.06 o 
   6   6   0       10.14        8.78      1.22 o 
   7   6   0      169.99      168.45      4.46 o 
   8   6   0        1.72        3.35      1.40 o 
   9   6   0      364.69      382.07      8.07 o 
  10   6   0       53.15       55.45      3.51 o 
  11   6   0      542.34      578.35     10.49 o 
  12   6   0        0.60        1.29      1.53 o 
  13   6   0        3.58        2.50      1.52 o 
  14   6   0       42.27       48.57      2.62 o 
   1   7   0      210.40      204.75      3.72 o 
   2   7   0       14.53       15.02      1.35 o 
   3   7   0       85.69       91.23      3.48 o 
   4   7   0      184.62      214.76      4.48 o 
   5   7   0      226.65      240.91      5.89 o 
   6   7   0      394.15      404.36      7.00 o 
   7   7   0      659.62      649.38     13.71 o 
   8   7   0       39.96       35.27      2.71 o 
   9   7   0      103.39      109.56      4.36 o 
  10   7   0       62.30       64.78      3.13 o 
  11   7   0       23.08       23.22      3.04 o 
  12   7   0       22.44       29.59      2.87 o 
  13   7   0        0.22        0.18      0.96 o 
   0   8   0      651.53      689.31     11.06 o 
   1   8   0      165.95      159.66      4.09 o 
   2   8   0      667.48      682.37      9.27 o 
   3   8   0      335.00      320.44      6.40 o 
   4   8   0        1.01        3.24      1.20 o 
   5   8   0      113.47      111.51      3.21 o 
   6   8   0       15.00       14.19      1.45 o 
   7   8   0       81.02       83.82      3.84 o 
   8   8   0        4.01        3.74      1.46 o 
   9   8   0       71.46       67.50      3.50 o 
  10   8   0        0.90        1.44      0.87 o 
  11   8   0        6.64        8.85      1.74 o 
  12   8   0       14.52       17.73      1.74 o 
   1   9   0      192.60      195.79      4.01 o 
   2   9   0      148.39      149.47      4.64 o 
   3   9   0      104.42      104.05      3.50 o 
   4   9   0        0.14       -0.87      0.87 o 
   5   9   0       42.83       44.30      2.22 o 
   6   9   0       38.61       32.13      3.25 o 
   7   9   0       98.93       93.25      3.43 o 
   8   9   0        3.72        4.44      1.00 o 
   9   9   0      115.68      110.63      4.49 o 
  10   9   0       11.04        9.98      1.36 o 
   0  10   0     1050.24     1100.27     11.09 o 
   1  10   0      108.75      103.80      2.96 o 
   2  10   0        0.22       -0.53      0.69 o 
   3  10   0        1.91        2.42      0.73 o 
   4  10   0       50.07       47.90      2.54 o 
   5  10   0        2.52        2.85      0.73 o 
   6  10   0      103.52       99.45      4.22 o 
   7  10   0       14.68       12.29      1.51 o 
   1  11   0      154.35      155.56      4.16 o 
 -17   1   1       74.51       78.66      2.32 o 
 -16   1   1        0.06        1.75      0.87 o 
 -15   1   1      141.59      140.94      4.37 o 
 -14   1   1       19.27       16.87      1.81 o 
 -13   1   1       47.83       38.01      3.10 o 
 -12   1   1       88.24       91.81      3.59 o 
 -11   1   1     1463.69     1454.72     14.87 o 
 -10   1   1      220.97      203.23      6.51 o 
  -9   1   1       66.50       66.36      2.77 o 
  -8   1   1      542.47      554.93      7.26 o 
  -7   1   1       11.79       12.13      1.17 o 
  -6   1   1        1.62        2.00      0.68 o 
  -5   1   1      682.44      658.94      8.61 o 
  -4   1   1      567.66      544.39      5.29 o 
  -3   1   1      213.69      205.91      2.67 o 
  -2   1   1     3038.97     2866.18     13.71 o 
  -1   1   1      990.07      917.96      5.06 o 
   0   1   1     3435.30     3057.01      6.98 o 
   1   1   1      294.54      261.60      4.64 o 
   2   1   1     3332.91     3061.24      8.55 o 
   3   1   1      942.40      893.72      8.83 o 
   4   1   1      661.52      640.89      5.62 o 
   5   1   1       81.71       83.01      1.75 o 
   6   1   1       31.49       36.51      1.34 o 
   7   1   1        0.00        0.28      0.66 o 
   8   1   1        5.45        3.74      0.99 o 
   9   1   1      102.57       97.35      4.02 o 
  10   1   1      127.94      128.61      7.28 o 
  11   1   1       35.06       30.73      1.97 o 
  12   1   1       22.51       22.96      2.20 o 
  13   1   1        1.47        0.79      0.91 o 
  14   1   1       20.72       22.24      2.05 o 
  15   1   1      120.35      110.72      3.64 o 
  16   1   1      230.25      255.01      7.62 o 
 -17   2   1       33.11       36.16      1.49 o 
 -16   2   1       84.09       90.68      3.01 o 
 -15   2   1      106.98       96.86      3.50 o 
 -14   2   1        0.44        0.49      1.00 o 
 -13   2   1      178.11      174.53      5.03 o 
 -12   2   1       86.13       81.17      3.38 o 
 -11   2   1       43.94       47.14      2.29 o 
 -10   2   1      319.39      301.11     11.95 o 
  -9   2   1      139.22      141.55      5.10 o 
  -8   2   1      941.08      977.41      9.38 o 
  -7   2   1       21.63       22.75      1.46 o 
  -6   2   1      332.99      333.22      4.67 o 
  -5   2   1      661.46      645.03      6.70 o 
  -4   2   1        7.74       10.95      4.04 o 
  -3   2   1      459.92      453.93      7.10 o 
  -2   2   1     1164.16     1114.92      6.91 o 
  -1   2   1     5851.24     5477.46     16.06 o 
   0   2   1      519.45      486.37      4.55 o 
   1   2   1     3723.91     3558.90     14.69 o 
   2   2   1     4776.51     4355.62     18.68 o 
   3   2   1      307.99      306.61      2.96 o 
   4   2   1      113.94      104.80      2.22 o 
   5   2   1        5.76        7.69      1.33 o 
   6   2   1      398.01      421.80     11.54 o 
   7   2   1       29.62       28.50      2.94 o 
   8   2   1       18.84       21.27      2.86 o 
   9   2   1        0.01       -1.13      1.43 o 
  10   2   1      337.70      329.83      6.68 o 
  11   2   1      231.46      227.91      5.00 o 
  12   2   1      381.13      355.55      7.32 o 
  13   2   1      202.60      181.73      5.30 o 
  14   2   1       57.87       68.23      3.22 o 
  15   2   1      223.54      218.61      4.84 o 
  16   2   1      347.67      372.71      9.29 o 
 -17   3   1       52.33       47.35      2.66 o 
 -16   3   1       25.05       19.77      1.29 o 
 -15   3   1        7.11        5.62      1.11 o 
 -14   3   1      272.26      272.65      5.81 o 
 -13   3   1       10.28       14.63      1.68 o 
 -12   3   1       69.62       67.61      2.56 o 
 -11   3   1      568.13      556.52      6.37 o 
 -10   3   1      765.00      727.97     16.93 o 
  -9   3   1       40.17       34.88      4.17 o 
  -8   3   1        7.82        8.97      2.38 o 
  -7   3   1      125.63      157.81      7.03 o 
  -6   3   1       39.33       44.97      3.52 o 
  -5   3   1       37.85       37.37      2.89 o 
  -4   3   1     2029.81     2082.15     18.41 o 
  -3   3   1      696.63      699.92      9.50 o 
  -2   3   1       78.22       74.95      2.29 o 
  -1   3   1        1.99        5.08      0.46 o 
   0   3   1        4.48        4.62      0.53 o 
   1   3   1      829.69      798.43      6.63 o 
   2   3   1     2822.83     2758.96     30.66 o 
   3   3   1       83.17       80.96      3.52 o 
   4   3   1      124.86      134.68      4.91 o 
   5   3   1     1273.46     1297.78     16.48 o 
   6   3   1     2556.49     2527.46     24.97 o 
   7   3   1      224.64      235.55      8.44 o 
   8   3   1      203.26      190.61      8.39 o 
   9   3   1      423.66      390.76     12.80 o 
  10   3   1      157.15      153.91      3.92 o 
  11   3   1      961.55      948.89      9.51 o 
  12   3   1      235.21      254.70      6.07 o 
  13   3   1        2.10        3.01      1.15 o 
  14   3   1        6.95        7.70      1.29 o 
  15   3   1       35.99       40.05      3.71 o 
  16   3   1       22.07       17.04      2.13 o 
 -16   4   1       53.47       56.22      3.45 o 
 -15   4   1       36.44       38.08      3.99 o 
 -14   4   1       14.26        8.22      2.47 o 
 -13   4   1        1.03       -0.99      1.27 o 
 -12   4   1       94.39       97.41      4.52 o 
 -11   4   1        0.18       -1.73      1.73 o 
 -10   4   1      719.89      718.41     10.05 o 
  -9   4   1        7.63       10.76      1.80 o 
  -8   4   1        0.25        2.04      1.83 o 
  -7   4   1       68.31       87.34      5.67 o 
  -6   4   1       45.34       54.42      4.07 o 
  -5   4   1      560.70      617.75     12.15 o 
  -4   4   1     1050.72     1119.29     14.86 o 
  -3   4   1      330.73      361.87      7.47 o 
  -2   4   1        2.21        4.76      0.49 o 
  -1   4   1       46.22       42.14      1.42 o 
   0   4   1      566.38      585.73      4.28 o 
   1   4   1       51.86       59.67      1.88 o 
   2   4   1      637.06      670.78      9.80 o 
   3   4   1       58.78       61.60      3.32 o 
   4   4   1      571.57      540.86     10.65 o 
   5   4   1      232.35      226.68      7.50 o 
   6   4   1     1346.27     1214.71     18.80 o 
   7   4   1      289.31      289.37     10.03 o 
   8   4   1        1.59        0.49      1.42 o 
   9   4   1       44.10       39.96      2.49 o 
  10   4   1      956.58      985.31     17.03 o 
  11   4   1       11.95        8.45      1.43 o 
  12   4   1      386.84      398.40      7.17 o 
  13   4   1      214.01      227.25      6.37 o 
  14   4   1       22.73       25.75      3.19 o 
  15   4   1       34.97       40.73      3.31 o 
  16   4   1      105.27      118.63      4.17 o 
 -14   5   1       13.22       14.94      1.84 o 
 -13   5   1        3.67        2.87      1.01 o 
 -12   5   1      249.41      253.96      7.11 o 
 -11   5   1      412.60      442.30     12.41 o 
 -10   5   1       47.37       44.59      3.22 o 
  -9   5   1      392.24      389.37      8.21 o 
  -8   5   1       50.62       45.22      2.79 o 
  -7   5   1      514.95      499.09     13.88 o 
  -6   5   1      325.40      323.75     10.30 o 
  -5   5   1       10.98       13.65      2.21 o 
  -4   5   1       11.23       14.36      2.68 o 
  -3   5   1      119.00      131.50      6.77 o 
  -2   5   1      335.61      329.68      6.90 o 
  -1   5   1      787.83      795.10     10.61 o 
   0   5   1      211.73      218.87      5.67 o 
   1   5   1       10.49        7.29      1.29 o 
   2   5   1      238.98      270.81     12.02 o 
   3   5   1     1785.05     1928.35     19.62 o 
   4   5   1      741.27      758.81     13.60 o 
   5   5   1       37.18       32.48      3.29 o 
   6   5   1       22.89       19.98      2.87 o 
   7   5   1       10.14       10.85      1.76 o 
   8   5   1      138.90      135.96      3.59 o 
   9   5   1     4983.91     5053.35     56.04 o 
  10   5   1      243.63      260.26      7.59 o 
  11   5   1       65.88       67.09      3.94 o 
  12   5   1       44.55       49.24      3.29 o 
  13   5   1      168.37      179.39      5.13 o 
  14   5   1       35.35       38.98      2.13 o 
  15   5   1       31.94       26.29      2.19 o 
 -14   6   1        1.15       -0.30      0.69 o 
 -13   6   1       18.65       17.91      1.78 o 
 -12   6   1       29.77       26.66      2.84 o 
 -11   6   1       25.60       28.01      2.59 o 
 -10   6   1       11.08       11.99      1.95 o 
  -9   6   1       68.46       65.95      3.46 o 
  -8   6   1        0.00       -1.72      1.72 o 
  -7   6   1      307.65      306.82      5.28 o 
  -6   6   1     1280.78     1269.39     11.51 o 
  -5   6   1       39.45       33.78      4.24 o 
  -4   6   1       14.85       19.36      3.20 o 
  -3   6   1      948.16      981.58     19.99 o 
  -2   6   1      118.05      120.16      6.99 o 
  -1   6   1       22.05       20.56      2.09 o 
   0   6   1       24.77       19.94      2.05 o 
   1   6   1      147.37      137.76      8.14 o 
   2   6   1       19.78       24.94      3.37 o 
   3   6   1       22.81       27.05      3.52 o 
   4   6   1      303.85      310.21     11.81 o 
   5   6   1       66.93       63.05      2.44 o 
   6   6   1       52.97       46.90      2.68 o 
   7   6   1       65.85       63.10      3.48 o 
   8   6   1      502.85      490.52     14.96 o 
   9   6   1      244.43      254.68      6.65 o 
  10   6   1        0.37       -0.66      1.14 o 
  11   6   1      153.81      171.56      5.94 o 
  12   6   1       18.11       17.19      1.80 o 
  13   6   1      467.40      491.72      7.19 o 
  14   6   1       19.53       13.68      1.45 o 
 -13   7   1        6.54        5.62      1.37 o 
 -12   7   1       22.54       20.34      2.51 o 
 -11   7   1      401.39      422.77     11.27 o 
 -10   7   1      122.97      137.53      5.87 o 
  -9   7   1      206.52      199.59      5.72 o 
  -8   7   1        4.25        8.52      3.12 o 
  -7   7   1        2.32        1.90      0.88 o 
  -6   7   1        1.79        0.77      0.83 o 
  -5   7   1      193.21      185.31      4.66 o 
  -4   7   1      419.15      420.60      8.85 o 
  -3   7   1      138.33      123.69      3.56 o 
  -2   7   1      140.05      136.10      4.38 o 
  -1   7   1        9.07        8.95      0.89 o 
   0   7   1      177.21      174.08      3.18 o 
   1   7   1        1.76        4.66      0.86 o 
   2   7   1      210.40      215.86      5.18 o 
   3   7   1        4.59        4.06      0.91 o 
   4   7   1       56.71       46.83      2.22 o 
   5   7   1      244.41      235.81      5.43 o 
   6   7   1       54.12       55.79      2.78 o 
   7   7   1      125.12      128.56      4.99 o 
   8   7   1       60.34       62.09      3.53 o 
   9   7   1        0.32        1.23      1.41 o 
  10   7   1       15.82       12.55      2.70 o 
  11   7   1       11.54       10.34      2.25 o 
  12   7   1        3.35        0.81      1.24 o 
  13   7   1        5.63        3.89      1.07 o 
 -12   8   1        0.04       -0.85      0.85 o 
 -11   8   1       77.22       73.08      4.03 o 
 -10   8   1      129.69      134.69      4.52 o 
  -9   8   1       35.44       39.91      2.43 o 
  -8   8   1       18.26       13.39      3.06 o 
  -7   8   1      102.20       94.59      3.28 o 
  -6   8   1        0.01        0.56      0.86 o 
  -5   8   1      119.14      128.21      3.32 o 
  -4   8   1       13.01        9.44      1.30 o 
  -3   8   1      372.78      392.86      6.93 o 
  -2   8   1      690.74      686.68      9.23 o 
  -1   8   1        0.50       -0.96      0.96 o 
   0   8   1        0.15       -0.75      0.75 o 
   1   8   1      448.17      440.71      6.91 o 
   2   8   1       99.56       98.13      3.65 o 
   3   8   1      193.41      183.76      4.94 o 
   4   8   1      175.68      173.15      4.17 o 
   5   8   1       28.92       31.54      2.09 o 
   6   8   1       51.04       57.79      5.54 o 
   7   8   1       80.18       79.21      4.46 o 
   8   8   1        4.88        3.43      0.89 o 
   9   8   1        2.26        3.07      1.07 o 
  10   8   1      171.89      186.36      6.83 o 
  11   8   1       16.14       15.30      1.93 o 
  12   8   1      129.26      131.11      3.88 o 
 -10   9   1        7.23        4.50      1.06 o 
  -9   9   1      102.84      104.82      2.97 o 
  -8   9   1        1.31        1.30      0.83 o 
  -7   9   1        0.09       -0.62      0.88 o 
  -6   9   1      156.52      157.73      3.76 o 
  -5   9   1      225.02      238.18      6.08 o 
  -4   9   1        7.73        5.63      1.06 o 
  -3   9   1       16.00       15.78      1.46 o 
  -2   9   1      203.39      206.86      4.85 o 
  -1   9   1       29.33       28.24      1.64 o 
   0   9   1       15.87       15.11      1.29 o 
   1   9   1       38.20       37.85      1.85 o 
   2   9   1      136.03      140.01      4.08 o 
   3   9   1       10.22       12.12      1.42 o 
   4   9   1        0.08        0.07      0.87 o 
   5   9   1        6.31        6.84      1.39 o 
   6   9   1       11.30       13.49      1.25 o 
   7   9   1       27.08       25.86      1.96 o 
   8   9   1       67.59       67.13      3.75 o 
   9   9   1       11.32       11.09      1.64 o 
  10   9   1        0.50       -0.33      0.63 o 
  -7  10   1        6.51       11.92      1.49 o 
  -6  10   1        0.93        1.30      0.97 o 
  -5  10   1       22.70       22.97      2.39 o 
  -4  10   1        8.04        9.20      0.96 o 
  -3  10   1        0.14        0.46      0.64 o 
  -2  10   1       11.47       11.11      1.11 o 
  -1  10   1      214.42      212.85      4.11 o 
   0  10   1        9.92       11.32      0.97 o 
   1  10   1      214.14      213.95      4.15 o 
   2  10   1       54.00       50.94      2.11 o 
   3  10   1        1.70        2.16      0.84 o 
   4  10   1       25.62       22.52      1.67 o 
   5  10   1       64.79       66.91      3.64 o 
  -1  11   1        6.89        7.21      1.15 o 
   0  11   1      208.57      207.52      5.13 o 
   1  11   1        2.81        2.60      0.71 o 
   2  11   1       10.01       10.87      1.13 o 
 -17   0   2       61.01       69.89      4.06 o 
 -16   0   2       17.32       18.69      1.91 o 
 -15   0   2       47.28       44.00      3.09 o 
 -14   0   2      112.66      115.60      5.62 o 
 -13   0   2        8.79       12.49      1.90 o 
 -12   0   2      106.30       96.14      4.89 o 
 -11   0   2       27.41       22.26      2.12 o 
 -10   0   2      374.43      379.49      9.10 o 
  -9   0   2        4.61        9.07      1.75 o 
  -8   0   2     1565.05     1502.48     22.13 o 
  -7   0   2       61.49       68.38      4.50 o 
  -6   0   2      222.58      235.24      7.46 o 
  -5   0   2      649.26      586.33     10.71 o 
  -4   0   2     1652.46     1556.18     15.91 o 
  -3   0   2     2672.96     2568.69     18.80 o 
  -2   0   2     3970.44     3980.71     21.76 o 
  -1   0   2       41.01       38.15      1.97 o 
   0   0   2     2042.70     1889.49     10.25 o 
   1   0   2     3098.42     2744.05     14.50 o 
   2   0   2     9138.79     8901.95     26.05 o 
   3   0   2       14.30       12.80      1.17 o 
   4   0   2      127.65      147.25      4.36 o 
   5   0   2     2127.28     2116.41     18.03 o 
   6   0   2     1248.86     1298.63     15.38 o 
   7   0   2     1697.23     1702.33     19.15 o 
   8   0   2      855.13      928.83     15.67 o 
   9   0   2      271.22      262.05      9.12 o 
  10   0   2       16.84       24.17      2.28 o 
  11   0   2        0.06       -0.78      1.23 o 
  12   0   2      106.24       64.62      5.65 o 
  13   0   2      762.83      725.29     12.36 o 
  14   0   2       57.87       51.47      3.32 o 
  15   0   2       40.03       42.78      3.50 o 
  16   0   2       24.76       25.25      2.10 o 
 -17   1   2      101.86       98.14      3.03 o 
 -16   1   2        0.84        1.43      1.31 o 
 -15   1   2       15.96       14.17      1.61 o 
 -14   1   2       51.31       49.56      2.72 o 
 -13   1   2        9.71        9.79      1.42 o 
 -12   1   2      817.23      804.32      9.94 o 
 -11   1   2      418.34      380.89      7.61 o 
 -10   1   2      740.37      696.50      9.95 o 
  -9   1   2      159.75      175.15      4.72 o 
  -8   1   2      197.69      171.19      5.27 o 
  -7   1   2        5.78       11.09      1.23 o 
  -6   1   2      225.09      208.76      4.51 o 
  -5   1   2        1.70        1.23      0.70 o 
  -4   1   2       22.97       27.75      1.81 o 
  -3   1   2      744.32      742.12      6.36 o 
  -2   1   2      111.04      116.29      2.67 o 
  -1   1   2    12708.47    11742.26     74.45 o 
   0   1   2     5643.98     5199.86     22.37 o 
   1   1   2      112.12      108.65      4.75 o 
   2   1   2     3662.76     3334.79     16.92 o 
   3   1   2     2115.80     2093.61     14.79 o 
   4   1   2       33.25       38.42      2.93 o 
   5   1   2      662.66      658.85      7.02 o 
   6   1   2     4301.38     4588.05     20.24 o 
   7   1   2        0.57        2.72      0.81 o 
   8   1   2      400.02      400.31     11.64 o 
   9   1   2      107.77      115.60      4.29 o 
  10   1   2       25.65       27.85      1.83 o 
  11   1   2      222.05      237.00      4.53 o 
  12   1   2       83.33       88.52      3.23 o 
  13   1   2        2.49        1.56      0.83 o 
  14   1   2       61.50       63.95      2.51 o 
  15   1   2       50.02       54.05      4.14 o 
  16   1   2       12.03       10.08      1.66 o 
 -17   2   2       22.85       22.84      1.51 o 
 -16   2   2       63.67       59.64      2.45 o 
 -15   2   2        0.60        0.45      0.88 o 
 -14   2   2        0.26        1.07      1.01 o 
 -13   2   2        4.49        3.30      1.08 o 
 -12   2   2       99.09      100.34      3.60 o 
 -11   2   2      985.44     1006.39     11.56 o 
 -10   2   2       96.23       82.90      6.59 o 
  -9   2   2      511.39      537.53      8.04 o 
  -8   2   2      157.03      157.34      4.14 o 
  -7   2   2      839.64      844.98      8.84 o 
  -6   2   2       92.94       96.63      2.82 o 
  -5   2   2     5333.99     5390.30     19.03 o 
  -4   2   2     1022.91      972.41     13.21 o 
  -3   2   2      122.51      119.04      4.26 o 
  -2   2   2     3646.97     3471.42     12.63 o 
  -1   2   2     4900.11     4866.47     16.28 o 
   0   2   2     4946.73     4642.91     16.38 o 
   1   2   2        0.50        3.04      1.19 o 
   2   2   2      177.24      160.36      4.30 o 
   3   2   2      196.82      196.14      2.78 o 
   4   2   2      725.13      748.81     11.48 o 
   5   2   2      931.92     1007.28     10.31 o 
   6   2   2      260.05      284.78      8.33 o 
   7   2   2      170.06      153.46      6.65 o 
   8   2   2       68.97       70.73      4.95 o 
   9   2   2        5.15        8.48      2.18 o 
  10   2   2        6.34        6.34      1.12 o 
  11   2   2       63.48       57.13      3.64 o 
  12   2   2        7.52        8.19      1.52 o 
  13   2   2        3.49        6.77      1.35 o 
  14   2   2      487.75      492.31     16.29 o 
  15   2   2      116.98      106.02      5.69 o 
  16   2   2        0.08       -0.78      0.96 o 
 -17   3   2       47.00       42.54      2.59 o 
 -16   3   2       46.38       40.32      1.84 o 
 -15   3   2       57.76       58.55      2.54 o 
 -14   3   2      275.48      279.57      5.76 o 
 -13   3   2      178.34      174.14      4.67 o 
 -12   3   2       20.19       16.24      1.38 o 
 -11   3   2      415.39      415.86      5.80 o 
 -10   3   2      101.63       88.89      3.45 o 
  -9   3   2       65.48       65.14      5.81 o 
  -8   3   2       94.10       82.89      5.92 o 
  -7   3   2      428.46      432.15     12.14 o 
  -6   3   2       22.70       14.20      2.34 o 
  -5   3   2      734.25      772.81     13.49 o 
  -4   3   2      191.28      192.19      6.22 o 
  -3   3   2        7.16        7.27      1.31 o 
  -2   3   2       74.72       68.49      1.57 o 
  -1   3   2      195.83      197.11      3.10 o 
   0   3   2     1523.40     1523.26     13.09 o 
   1   3   2      116.93      133.90      3.15 o 
   2   3   2      120.43      145.77      4.43 o 
   3   3   2       35.91       36.44      1.77 o 
   4   3   2      230.59      259.17      7.33 o 
   5   3   2      484.81      482.56     10.83 o 
   6   3   2      245.63      227.53      8.02 o 
   7   3   2       68.63       67.70      4.80 o 
   8   3   2      316.12      292.40     10.47 o 
   9   3   2       19.18       21.51      1.61 o 
  10   3   2      386.06      393.27      6.42 o 
  11   3   2       45.14       43.19      2.25 o 
  12   3   2        0.29        1.49      1.40 o 
  13   3   2      120.71      116.68      7.05 o 
  14   3   2        2.60       -0.48      1.55 o 
  15   3   2        6.24       11.35      2.19 o 
  16   3   2       18.76       22.51      2.05 o 
 -16   4   2       68.53       71.69      4.27 o 
 -15   4   2       16.15       14.64      2.75 o 
 -14   4   2        0.65       -0.93      1.55 o 
 -13   4   2       55.18       55.49      3.29 o 
 -12   4   2      122.83      127.16      5.09 o 
 -11   4   2      250.01      233.38      6.90 o 
 -10   4   2      105.43       98.21      6.58 o 
  -9   4   2      143.16      145.41      5.63 o 
  -8   4   2       25.28       17.76      3.26 o 
  -7   4   2       54.44       54.99      4.79 o 
  -6   4   2       17.42       22.22      2.90 o 
  -5   4   2      463.46      467.41     11.18 o 
  -4   4   2      202.87      252.78      4.76 o 
  -3   4   2      325.35      348.70      4.57 o 
  -2   4   2      867.76      977.16     17.08 o 
  -1   4   2      884.16      945.16      7.45 o 
   0   4   2       10.13       10.54      0.90 o 
   1   4   2       62.63       68.17      2.10 o 
   2   4   2       15.24       18.87      1.32 o 
   3   4   2      355.16      349.49      8.58 o 
   4   4   2       47.24       49.16      3.59 o 
   5   4   2       49.97       70.93      4.57 o 
   6   4   2      130.25      132.50      6.57 o 
   7   4   2       18.79       17.71      2.79 o 
   8   4   2      175.56      179.68      4.87 o 
   9   4   2      143.77      141.93      4.61 o 
  10   4   2        0.41        0.71      1.03 o 
  11   4   2       64.09       60.20      6.15 o 
  12   4   2        2.67        3.13      1.38 o 
  13   4   2        0.03       -1.77      1.77 o 
  14   4   2        1.19        0.29      1.19 o 
  15   4   2       10.54        8.17      1.67 o 
 -15   5   2       48.69       61.00      4.07 o 
 -14   5   2       19.80       21.30      1.83 o 
 -13   5   2        0.95        0.69      1.03 o 
 -12   5   2       56.05       55.39      3.47 o 
 -11   5   2        3.72        1.40      1.33 o 
 -10   5   2      189.81      186.28      6.19 o 
  -9   5   2       32.74       41.73      2.55 o 
  -8   5   2       25.01       15.45      1.60 o 
  -7   5   2       33.98       37.15      4.13 o 
  -6   5   2        7.50        7.92      1.96 o 
  -5   5   2        0.90        1.89      1.54 o 
  -4   5   2       10.69       13.99      2.55 o 
  -3   5   2      309.39      303.14     10.08 o 
  -2   5   2      251.45      257.55      6.00 o 
  -1   5   2      135.78      169.98      4.93 o 
   0   5   2      139.70      156.14      3.30 o 
   1   5   2      173.23      179.12      4.46 o 
   2   5   2       22.95       16.61      1.58 o 
   3   5   2       18.07       14.47      2.10 o 
   4   5   2        2.14        2.28      1.35 o 
   5   5   2       11.76       10.88      2.14 o 
   6   5   2        7.34        5.14      2.00 o 
   7   5   2        0.45        1.86      0.93 o 
   8   5   2      503.03      516.58      8.93 o 
   9   5   2       25.80       18.40      2.46 o 
  10   5   2      396.09      424.39     12.86 o 
  11   5   2        1.64        1.90      1.38 o 
  12   5   2       56.35       54.72      3.12 o 
  13   5   2        4.08        3.83      1.15 o 
  14   5   2       16.41       20.01      2.30 o 
 -14   6   2      129.20      137.96      4.86 o 
 -13   6   2       31.58       34.55      2.32 o 
 -12   6   2       10.02       12.11      1.73 o 
 -11   6   2      133.81      133.52      5.01 o 
 -10   6   2      150.17      166.44      5.69 o 
  -9   6   2       29.08       36.33      2.65 o 
  -8   6   2      105.93       91.85      4.03 o 
  -7   6   2      100.54       90.49      2.88 o 
  -6   6   2       22.32       26.17      1.61 o 
  -5   6   2      195.72      212.62      6.27 o 
  -4   6   2       10.30       13.02      2.55 o 
  -3   6   2      158.49      188.05      8.73 o 
  -2   6   2      312.70      315.97     11.10 o 
  -1   6   2      435.20      402.81      8.23 o 
   0   6   2        1.68        0.96      0.91 o 
   1   6   2      151.48      175.91      8.05 o 
   2   6   2       25.55       25.97      3.47 o 
   3   6   2      241.29      263.68     10.54 o 
   4   6   2        2.29        3.12      1.00 o 
   5   6   2       52.61       48.87      2.26 o 
   6   6   2       54.61       58.90      3.47 o 
   7   6   2       22.34       23.94      2.32 o 
   8   6   2        4.61        4.99      1.50 o 
   9   6   2      380.82      399.63      8.33 o 
  10   6   2        4.73        2.96      1.38 o 
  11   6   2       62.37       52.88      3.04 o 
  12   6   2       57.40       53.08      4.41 o 
  13   6   2      148.36      144.52      3.53 o 
 -13   7   2       54.82       48.89      3.00 o 
 -12   7   2        4.00        4.80      1.55 o 
 -11   7   2      136.16      144.08      6.58 o 
 -10   7   2       25.33       24.35      3.03 o 
  -9   7   2       13.65       14.20      1.76 o 
  -8   7   2       42.80       48.54      3.24 o 
  -7   7   2      112.96      117.07      3.68 o 
  -6   7   2        0.13       -0.84      0.84 o 
  -5   7   2      156.54      145.32      4.12 o 
  -4   7   2      370.88      392.72      6.60 o 
  -3   7   2      202.77      231.78      5.45 o 
  -2   7   2       45.21       40.23      1.97 o 
  -1   7   2       54.40       48.78      1.75 o 
   0   7   2        1.70        0.70      0.76 o 
   1   7   2      236.64      234.81      4.46 o 
   2   7   2       19.77       17.85      1.69 o 
   3   7   2        8.57        4.72      0.97 o 
   4   7   2       93.20       76.02      3.14 o 
   5   7   2       39.71       35.76      2.28 o 
   6   7   2        9.31       10.70      1.72 o 
   7   7   2       23.87       21.37      2.66 o 
   8   7   2      268.08      280.73      7.04 o 
   9   7   2       50.45       55.82      4.85 o 
  10   7   2       21.64       15.73      2.69 o 
  11   7   2      123.94      126.91      5.83 o 
  12   7   2       69.11       64.03      3.61 o 
 -12   8   2        1.11        1.11      0.86 o 
 -11   8   2       15.91       18.56      2.18 o 
 -10   8   2        4.66        6.02      1.04 o 
  -9   8   2       24.39       17.82      1.72 o 
  -8   8   2      138.34      125.73      4.36 o 
  -7   8   2        0.04        0.16      0.83 o 
  -6   8   2       46.92       49.19      2.42 o 
  -5   8   2      139.01      146.01      4.08 o 
  -4   8   2       29.89       24.69      2.30 o 
  -3   8   2       10.07        7.15      1.16 o 
  -2   8   2       76.41       82.95      3.23 o 
  -1   8   2      628.17      630.54      7.39 o 
   0   8   2      110.54      108.26      3.16 o 
   1   8   2        0.15        0.27      0.73 o 
   2   8   2       64.43       62.27      4.05 o 
   3   8   2        2.16        0.82      1.11 o 
   4   8   2      106.29      106.19      4.91 o 
   5   8   2       16.87       12.01      1.79 o 
   6   8   2       51.71       52.00      3.14 o 
   7   8   2       61.25       58.17      3.20 o 
   8   8   2       37.72       38.93      3.78 o 
   9   8   2       62.18       58.47      7.59 o 
  10   8   2       19.52       24.71      2.58 o 
  11   8   2       53.27       53.54      3.00 o 
 -10   9   2      161.55      176.75      4.76 o 
  -9   9   2        4.78        5.02      0.85 o 
  -8   9   2       36.03       43.75      2.40 o 
  -7   9   2       21.95       21.09      2.38 o 
  -6   9   2       33.55       35.57      1.80 o 
  -5   9   2        5.39        5.64      1.24 o 
  -4   9   2        0.47       -1.40      1.40 o 
  -3   9   2       16.65       18.04      1.52 o 
  -2   9   2      132.21      130.79      3.77 o 
  -1   9   2      684.22      702.79      7.41 o 
   0   9   2       87.07       92.40      2.76 o 
   1   9   2      129.52      134.26      3.29 o 
   2   9   2       45.55       46.39      2.42 o 
   3   9   2       45.52       41.10      3.05 o 
   4   9   2        9.80        5.03      3.23 o 
   5   9   2      280.47      278.36      7.51 o 
   6   9   2       51.28       45.74      2.04 o 
   7   9   2        8.55        5.96      1.14 o 
   8   9   2       10.29        8.89      0.98 o 
   9   9   2      122.43      122.17      4.05 o 
  -7  10   2        6.47        9.07      1.29 o 
  -6  10   2        0.41       -0.07      0.89 o 
  -5  10   2        1.31        0.47      1.01 o 
  -4  10   2       81.46       93.16      4.51 o 
  -3  10   2        2.45        2.27      0.86 o 
  -2  10   2      233.75      240.45      4.08 o 
  -1  10   2       61.40       69.02      2.29 o 
   0  10   2      424.93      446.86      5.64 o 
   1  10   2       13.82       14.80      2.15 o 
   2  10   2       29.14       26.86      2.71 o 
   3  10   2       24.57       22.76      2.42 o 
   4  10   2       98.66       87.85      4.25 o 
   5  10   2        4.95        2.83      0.98 o 
   6  10   2       43.81       32.32      1.89 o 
  -2  11   2        0.02        0.29      0.50 o 
  -1  11   2        8.45        9.48      1.17 o 
   0  11   2       84.42       82.41      3.07 o 
   1  11   2        3.03        1.34      0.69 o 
 -17   1   3       12.74       11.10      1.01 o 
 -16   1   3       26.96       25.59      1.73 o 
 -15   1   3       35.20       33.98      2.16 o 
 -14   1   3       14.91       13.91      1.56 o 
 -13   1   3       81.09       80.28      3.32 o 
 -12   1   3        6.89        6.85      2.31 o 
 -11   1   3        1.18        2.02      0.73 o 
 -10   1   3      445.27      426.27      8.12 o 
  -9   1   3      332.98      331.25      6.82 o 
  -8   1   3      147.95      138.74      4.23 o 
  -7   1   3      138.08      138.80      3.96 o 
  -6   1   3      328.52      326.82      5.59 o 
  -5   1   3       90.77       90.74      2.80 o 
  -4   1   3        1.29        2.07      0.77 o 
  -3   1   3       32.48       27.37      1.27 o 
  -2   1   3     6331.29     6098.42     14.22 o 
   0   1   3        8.03        6.80      0.83 o 
   1   1   3       42.28       31.58      0.92 o 
   2   1   3     1736.89     1676.56      9.50 o 
   3   1   3       46.46       41.12      1.57 o 
   4   1   3     1017.80      999.51     14.99 o 
   5   1   3       88.60       92.68      2.91 o 
   6   1   3      680.88      757.01      8.83 o 
   7   1   3      187.05      201.87      4.90 o 
   8   1   3      295.14      288.45      9.59 o 
   9   1   3       12.27       11.08      1.68 o 
  10   1   3       60.54       64.28      2.64 o 
  11   1   3        3.13        5.08      1.15 o 
  12   1   3       93.68       79.63      3.20 o 
  13   1   3        0.27        1.20      1.21 o 
  14   1   3        3.24       -0.21      0.92 o 
  15   1   3        0.37       -0.22      1.12 o 
  16   1   3        8.10        7.43      1.16 o 
 -17   2   3       73.03       74.00      2.05 o 
 -16   2   3       76.85       74.23      2.61 o 
 -15   2   3        6.69        7.20      1.20 o 
 -14   2   3       18.55       18.37      1.71 o 
 -13   2   3        8.57        6.60      1.14 o 
 -12   2   3      485.45      485.78      9.61 o 
 -11   2   3      630.13      626.74      9.23 o 
 -10   2   3       90.12       91.82      3.77 o 
  -9   2   3        0.51        1.91      1.21 o 
  -8   2   3      102.86      100.63      3.57 o 
  -7   2   3     1218.80     1267.64     14.23 o 
  -6   2   3      230.44      227.09      5.75 o 
  -5   2   3     1539.21     1629.72     14.26 o 
  -4   2   3     2039.07     2043.09     21.28 o 
  -3   2   3      763.97      787.53      7.82 o 
  -2   2   3     1496.14     1450.88     10.01 o 
  -1   2   3      286.72      311.10      3.98 o 
   0   2   3      372.88      334.57      4.29 o 
   1   2   3       12.55       11.38      0.82 o 
   2   2   3       11.92       13.96      0.93 o 
   3   2   3        8.98        5.97      1.25 o 
   4   2   3      144.48      131.48      2.89 o 
   5   2   3      150.24      148.24      6.03 o 
   6   2   3        2.23        0.68      1.12 o 
   7   2   3       25.32       34.39      3.45 o 
   8   2   3      487.26      475.61     12.88 o 
   9   2   3       50.11       45.40      2.26 o 
  10   2   3      123.27      120.34      4.36 o 
  11   2   3       76.20       65.29      3.24 o 
  12   2   3        6.50        7.43      2.49 o 
  13   2   3        0.14       -1.89      1.89 o 
  14   2   3       69.94       74.62      5.16 o 
  15   2   3        0.00        0.34      1.21 o 
  16   2   3       32.86       26.28      1.95 o 
 -17   3   3       44.88       42.43      2.74 o 
 -16   3   3       63.91       64.67      2.13 o 
 -15   3   3       58.60       60.40      2.56 o 
 -14   3   3        0.63        0.00      0.80 o 
 -13   3   3       63.24       63.61      2.81 o 
 -12   3   3       15.66       11.68      1.36 o 
 -11   3   3       68.38       63.90      3.04 o 
 -10   3   3       76.12       73.57      3.13 o 
  -9   3   3        1.35        2.29      1.89 o 
  -8   3   3        3.06        2.69      1.85 o 
  -7   3   3      125.57      125.66      6.88 o 
  -6   3   3       52.79       58.25      4.53 o 
  -5   3   3      200.04      230.27      8.00 o 
  -4   3   3       92.70       82.76      6.00 o 
  -3   3   3        0.35        0.12      0.52 o 
  -2   3   3     2148.97     2292.05     11.62 o 
  -1   3   3      550.70      550.92      6.87 o 
   0   3   3       15.80       12.52      0.92 o 
   1   3   3      378.90      416.84      8.43 o 
   2   3   3      460.63      469.25      8.90 o 
   3   3   3     1210.66     1339.17     15.49 o 
   4   3   3      739.24      805.10     10.55 o 
   5   3   3       55.08       53.92      3.99 o 
   6   3   3        3.72        3.82      1.55 o 
   7   3   3       59.69       76.76      5.30 o 
   8   3   3      459.74      479.72     10.00 o 
   9   3   3       20.06       18.17      1.85 o 
  10   3   3       33.52       33.52      2.80 o 
  11   3   3        1.04        1.69      1.21 o 
  12   3   3      106.87       96.32      6.58 o 
  13   3   3      183.01      200.59      8.84 o 
  14   3   3        0.21       -0.38      1.38 o 
  15   3   3       53.69       59.50      3.64 o 
 -16   4   3        1.57        2.55      1.16 o 
 -15   4   3       63.52       65.73      4.82 o 
 -14   4   3       13.66       12.72      1.63 o 
 -13   4   3       29.11       24.72      2.30 o 
 -12   4   3       17.60       16.59      2.16 o 
 -11   4   3        1.41        2.12      1.22 o 
 -10   4   3       46.74       50.41      4.78 o 
  -9   4   3       82.20       71.83      4.08 o 
  -8   4   3      753.69      759.53     18.44 o 
  -7   4   3       14.37       19.27      3.13 o 
  -6   4   3      339.63      337.85     10.84 o 
  -5   4   3       53.63       49.76      2.18 o 
  -4   4   3      467.60      476.03      7.14 o 
  -3   4   3      871.31      922.68      8.17 o 
  -2   4   3       26.35       23.89      1.33 o 
  -1   4   3      729.88      826.34      8.72 o 
   0   4   3       26.00       20.89      1.28 o 
   1   4   3       19.07       26.43      1.73 o 
   2   4   3      603.15      681.84     11.32 o 
   3   4   3        5.07        4.34      0.85 o 
   4   4   3       30.99       39.93      3.50 o 
   5   4   3      305.75      300.27      9.78 o 
   6   4   3       22.95       25.06      3.22 o 
   7   4   3      150.64      137.92      5.11 o 
   8   4   3     2233.08     2314.58     21.24 o 
   9   4   3     1060.32     1077.81     14.59 o 
  10   4   3      190.49      211.44      6.58 o 
  11   4   3       36.49       39.02      2.96 o 
  12   4   3      102.87      107.26      4.29 o 
  13   4   3       32.05       28.50      3.28 o 
  14   4   3       74.13       89.28      4.77 o 
  15   4   3      140.88      169.28      4.95 o 
 -15   5   3      239.99      261.50      7.88 o 
 -14   5   3        7.55        5.12      1.11 o 
 -13   5   3        7.70        8.50      1.49 o 
 -12   5   3       23.14       20.90      2.23 o 
 -11   5   3      202.10      206.32      6.37 o 
 -10   5   3      360.93      357.10     10.19 o 
  -9   5   3       41.79       32.75      3.91 o 
  -8   5   3      199.71      181.98      6.05 o 
  -7   5   3       21.16       21.53      3.39 o 
  -6   5   3       22.59       24.41      3.39 o 
  -5   5   3       12.08        4.53      1.68 o 
  -4   5   3       15.50       13.58      2.45 o 
  -3   5   3      794.63      815.21     16.33 o 
  -2   5   3        1.89        2.05      0.62 o 
  -1   5   3        8.29       15.44      1.17 o 
   0   5   3      460.14      472.43      8.14 o 
   1   5   3     1257.06     1311.66     14.06 o 
   2   5   3      178.69      189.38      4.34 o 
   3   5   3       51.64       60.39      4.29 o 
   4   5   3       11.94       11.01      2.31 o 
   5   5   3       88.32       72.67      5.24 o 
   6   5   3       16.27       14.52      1.56 o 
   7   5   3       54.79       56.82      3.62 o 
   8   5   3       96.05       96.82      4.53 o 
   9   5   3       30.79       29.56      2.78 o 
  10   5   3       66.42       65.47      5.13 o 
  11   5   3      195.11      207.20     12.64 o 
  12   5   3        7.79        6.34      1.41 o 
  13   5   3       12.66       16.40      1.49 o 
  14   5   3       94.69       97.30      3.82 o 
 -14   6   3        4.94        4.19      0.86 o 
 -13   6   3        4.86        5.23      1.09 o 
 -12   6   3       89.15       94.28      4.31 o 
 -11   6   3       11.12       10.05      1.72 o 
 -10   6   3       42.86       46.17      3.00 o 
  -9   6   3      225.06      178.72      5.38 o 
  -8   6   3       43.60       34.79      2.59 o 
  -7   6   3        7.71       11.72      2.48 o 
  -6   6   3      229.89      214.22      6.43 o 
  -5   6   3       32.56       31.97      2.06 o 
  -4   6   3       73.25       61.31      3.42 o 
  -3   6   3      146.24      144.82      7.58 o 
  -2   6   3      361.87      336.30     11.10 o 
  -1   6   3        8.56       11.09      2.40 o 
   0   6   3       22.95       28.45      3.20 o 
   1   6   3      139.78      142.44      7.13 o 
   2   6   3        3.52        5.60      2.05 o 
   3   6   3       18.10       14.49      1.74 o 
   4   6   3       21.67       18.01      1.44 o 
   5   6   3       17.91       29.03      2.94 o 
   6   6   3       61.31       52.44      3.37 o 
   7   6   3       34.51       34.89      2.84 o 
   8   6   3      564.58      593.00     15.72 o 
   9   6   3      408.84      440.79     13.23 o 
  10   6   3      177.99      189.42      8.33 o 
  11   6   3      274.31      298.02      9.41 o 
  12   6   3       76.46       77.26      2.85 o 
  13   6   3       39.18       33.66      2.12 o 
 -13   7   3       69.62       74.07      3.50 o 
 -12   7   3      128.63      136.26      5.58 o 
 -11   7   3       15.18       10.24      2.13 o 
 -10   7   3       34.87       38.50      2.34 o 
  -9   7   3       56.37       53.85      2.98 o 
  -8   7   3        0.13       -1.19      1.19 o 
  -7   7   3        8.12        9.06      1.57 o 
  -6   7   3        0.10       -0.80      0.80 o 
  -5   7   3       59.86       50.96      2.52 o 
  -4   7   3        3.93        2.26      0.95 o 
  -3   7   3      389.78      378.91      8.28 o 
  -2   7   3      738.23      744.88      9.67 o 
  -1   7   3      329.70      332.83      5.92 o 
   0   7   3       19.60       14.39      1.48 o 
   1   7   3       15.94       12.74      1.43 o 
   2   7   3      967.96      947.78     16.00 o 
   3   7   3      172.99      190.05      5.41 o 
   4   7   3      434.73      402.10      8.73 o 
   5   7   3        0.01        1.64      1.47 o 
   6   7   3       70.81       62.39      5.54 o 
   7   7   3        0.06        0.62      1.17 o 
   8   7   3       30.99       36.11      4.05 o 
   9   7   3      340.07      349.69     10.84 o 
  10   7   3        4.67        8.44      2.15 o 
  11   7   3        0.22       -0.02      1.14 o 
  12   7   3       34.90       41.33      2.49 o 
 -12   8   3      100.45      107.37      3.73 o 
 -11   8   3       24.85       18.31      2.11 o 
 -10   8   3       29.02       30.27      1.75 o 
  -9   8   3        8.88       13.10      1.97 o 
  -8   8   3       53.70       49.83      2.72 o 
  -7   8   3        9.53        9.91      1.18 o 
  -6   8   3       15.60       12.52      1.35 o 
  -5   8   3      173.59      180.80      4.40 o 
  -4   8   3       23.14       27.32      2.37 o 
  -3   8   3      134.19      144.35      5.15 o 
  -2   8   3        2.60        2.31      1.12 o 
  -1   8   3       42.63       46.16      2.10 o 
   0   8   3       77.61       73.80      2.64 o 
   1   8   3       75.52       67.07      2.85 o 
   2   8   3       13.38       12.45      1.39 o 
   3   8   3      120.64      125.07      6.89 o 
   4   8   3      232.55      233.73      6.40 o 
   5   8   3       23.29       24.57      2.33 o 
   6   8   3       21.67       19.65      2.91 o 
   7   8   3       19.52       19.95      2.91 o 
   8   8   3      232.89      249.55      8.31 o 
   9   8   3        9.55        9.61      1.94 o 
  10   8   3       20.02       16.59      1.94 o 
 -10   9   3       38.05       30.47      1.89 o 
  -9   9   3      128.12      129.84      2.97 o 
  -8   9   3        0.32        3.11      0.79 o 
  -7   9   3        3.92        3.34      0.92 o 
  -6   9   3        0.61        0.63      0.64 o 
  -5   9   3        0.36        0.29      0.71 o 
  -4   9   3      171.42      185.59      5.18 o 
  -3   9   3       77.72       78.06      3.52 o 
  -2   9   3       22.40       21.55      1.57 o 
  -1   9   3       57.45       55.72      2.42 o 
   0   9   3       21.77       22.03      1.64 o 
   1   9   3        8.84        7.37      1.10 o 
   2   9   3        6.91        8.82      1.47 o 
   3   9   3      124.52      116.11      6.45 o 
   4   9   3       56.00       49.32      4.24 o 
   5   9   3        0.88       -0.92      1.41 o 
   6   9   3        3.28        1.78      0.82 o 
   7   9   3       16.11       20.71      1.82 o 
   8   9   3       29.07       23.92      4.25 o 
  -7  10   3       34.58       41.80      2.22 o 
  -6  10   3       21.36       26.29      2.10 o 
  -5  10   3        2.17        3.69      1.21 o 
  -4  10   3       15.07       17.35      1.38 o 
  -3  10   3       91.22       98.85      3.35 o 
  -2  10   3       35.71       37.51      3.13 o 
  -1  10   3       15.62       19.84      1.55 o 
   0  10   3       10.30        8.84      1.50 o 
   1  10   3       47.74       50.86      3.51 o 
   2  10   3        0.16       -0.19      0.99 o 
   3  10   3        1.71        2.56      1.06 o 
   4  10   3        4.64        4.10      1.18 o 
   5  10   3       20.31       18.23      1.69 o 
 -17   0   4      137.56      148.33      5.28 o 
 -16   0   4       22.59       21.96      1.80 o 
 -15   0   4      149.49      140.89      6.10 o 
 -14   0   4       14.06       13.56      1.88 o 
 -13   0   4      950.58      952.35     19.70 o 
 -12   0   4     2362.46     2364.22     20.81 o 
 -11   0   4       96.32      102.63      3.35 o 
 -10   0   4        1.47        3.49      0.99 o 
  -9   0   4      382.45      383.49      9.75 o 
  -8   0   4      215.51      200.66      6.74 o 
  -7   0   4      782.12      781.27     12.33 o 
  -6   0   4     1917.98     1932.93     24.13 o 
  -5   0   4      384.08      366.33     13.87 o 
  -4   0   4      514.39      523.76     11.77 o 
  -3   0   4        1.50        4.66      1.72 o 
  -2   0   4     2820.85     2841.54     22.14 o 
  -1   0   4     3423.24     3494.41     22.37 o 
   0   0   4      703.99      684.53     10.66 o 
   1   0   4     1004.46      983.19     12.40 o 
   2   0   4      633.11      631.27      9.93 o 
   3   0   4      328.90      339.70      7.08 o 
   4   0   4       10.78       11.73      1.51 o 
   5   0   4        0.02        0.49      0.80 o 
   6   0   4      838.75      883.97     14.77 o 
   7   0   4      135.02      146.89      6.39 o 
   8   0   4      645.14      703.95     14.46 o 
   9   0   4     1113.28     1169.83     12.21 o 
  10   0   4      208.20      214.04      9.81 o 
  11   0   4       98.25       89.99      6.43 o 
  12   0   4        4.41        9.93      2.48 o 
  13   0   4       20.19       15.52      2.74 o 
  14   0   4       18.28       17.62      2.43 o 
  15   0   4        1.85       -0.06      0.83 o 
 -17   1   4       32.29       33.09      1.42 o 
 -16   1   4       70.13       71.28      2.55 o 
 -15   1   4       16.74       16.86      1.55 o 
 -14   1   4       41.43       44.44      2.41 o 
 -13   1   4      134.08      138.15      7.98 o 
 -12   1   4      486.80      467.14      6.50 o 
 -11   1   4       34.85       33.40      1.55 o 
 -10   1   4       88.12       85.46      2.47 o 
  -9   1   4        1.49        1.20      1.02 o 
  -8   1   4       77.26       76.00      3.43 o 
  -7   1   4      244.41      225.12      5.39 o 
  -6   1   4       29.11       30.11      2.50 o 
  -5   1   4      772.95      829.68     13.48 o 
  -4   1   4      564.00      601.94     11.46 o 
  -3   1   4     1210.97     1214.07     15.97 o 
  -1   1   4        0.23        0.43      0.77 o 
   0   1   4      269.55      299.46      3.70 o 
   1   1   4      151.65      165.01      3.58 o 
   2   1   4      313.83      310.16      4.85 o 
   3   1   4     1390.70     1416.70     10.05 o 
   4   1   4      225.02      243.11      5.82 o 
   5   1   4      444.56      487.07      7.30 o 
   6   1   4      219.86      237.49      5.36 o 
   7   1   4       31.17       30.62      3.26 o 
   8   1   4      101.50      103.65      5.36 o 
   9   1   4       44.86       40.16      3.08 o 
  10   1   4      138.25      127.48      6.01 o 
  11   1   4      125.21      117.82      5.10 o 
  12   1   4        4.23        0.96      1.16 o 
  13   1   4      231.05      217.12      5.91 o 
  14   1   4       38.95       40.17      3.56 o 
  15   1   4      104.75      106.18      4.35 o 
 -17   2   4       11.75        7.69      0.70 o 
 -16   2   4        1.05        0.43      0.70 o 
 -15   2   4       62.74       57.74      2.50 o 
 -14   2   4      711.48      712.90      8.95 o 
 -13   2   4       80.42       83.06      4.07 o 
 -12   2   4      177.14      166.02      5.71 o 
 -11   2   4      176.28      172.83      4.48 o 
 -10   2   4      135.67      137.07      5.60 o 
  -9   2   4      591.15      554.02     16.95 o 
  -8   2   4        5.02        2.48      1.50 o 
  -7   2   4      295.65      319.98      9.10 o 
  -6   2   4        0.41        0.47      1.20 o 
  -5   2   4      687.65      716.35     15.11 o 
  -4   2   4      102.50      101.36      3.01 o 
  -3   2   4      499.23      507.10      7.42 o 
  -2   2   4      204.69      198.03      6.72 o 
  -1   2   4       43.61       40.77      3.10 o 
   0   2   4       36.40       40.88      1.85 o 
   1   2   4      160.03      171.50      4.91 o 
   2   2   4      376.77      392.61      6.02 o 
   3   2   4      842.21      871.40     13.00 o 
   4   2   4       49.94       48.56      3.26 o 
   5   2   4       59.50       82.06      4.93 o 
   6   2   4       55.70       56.17      4.29 o 
   7   2   4      216.59      219.59      8.86 o 
   8   2   4      495.52      481.65      7.64 o 
   9   2   4      177.49      173.90      4.78 o 
  10   2   4       15.91       16.43      3.09 o 
  11   2   4      171.89      166.25      8.85 o 
  12   2   4      145.17      135.55      7.70 o 
  13   2   4       56.00       56.76      4.80 o 
  14   2   4        9.47        4.17      1.63 o 
  15   2   4       27.23       28.36      2.35 o 
 -16   3   4        0.63       -0.76      0.76 o 
 -15   3   4      260.27      278.43      7.41 o 
 -14   3   4        1.64        2.72      0.82 o 
 -13   3   4      180.12      177.02      3.73 o 
 -12   3   4      163.68      159.86      4.24 o 
 -11   3   4      122.29      120.67      5.92 o 
 -10   3   4      325.02      306.54      5.75 o 
  -9   3   4       67.48       62.71      6.08 o 
  -8   3   4       39.67       33.75      4.39 o 
  -7   3   4        4.63        4.33      2.07 o 
  -6   3   4      509.04      542.34     14.09 o 
  -5   3   4      195.48      202.58      5.11 o 
  -4   3   4       11.68       20.11      1.44 o 
  -3   3   4     2511.10     2706.25     18.13 o 
  -2   3   4     1275.63     1294.36     11.17 o 
  -1   3   4      950.12      976.28     14.82 o 
   0   3   4       46.52       57.28      3.67 o 
   1   3   4      232.13      249.97      7.40 o 
   2   3   4      356.57      402.31      9.31 o 
   3   3   4       34.46       33.51      2.86 o 
   4   3   4      306.00      306.58      6.28 o 
   5   3   4      646.16      648.57     14.33 o 
   6   3   4       73.35       75.80      5.38 o 
   7   3   4        1.83        2.92      1.44 o 
   8   3   4       52.17       51.64      2.75 o 
   9   3   4       18.54       20.83      2.34 o 
  10   3   4        0.38        0.52      1.30 o 
  11   3   4       50.36       46.02      3.12 o 
  12   3   4       29.37       25.90      3.60 o 
  13   3   4       34.62       40.73      3.88 o 
  14   3   4        2.49        6.66      1.78 o 
  15   3   4        5.70        4.61      1.03 o 
 -16   4   4       80.48       86.21      4.19 o 
 -15   4   4       60.01       51.29      4.06 o 
 -14   4   4       58.01       67.75      4.92 o 
 -13   4   4        9.93        9.12      1.57 o 
 -12   4   4       28.49       27.68      2.45 o 
 -11   4   4       10.11       12.47      2.88 o 
 -10   4   4        0.06        0.38      1.55 o 
  -9   4   4      224.48      231.00      8.72 o 
  -8   4   4       54.70       68.01      6.04 o 
  -7   4   4      150.50      150.05      8.16 o 
  -6   4   4      105.49      113.38      4.49 o 
  -5   4   4       48.65       48.92      2.77 o 
  -4   4   4       13.68       14.63      1.30 o 
  -3   4   4       37.20       42.35      2.38 o 
  -2   4   4      186.53      208.63      4.97 o 
  -1   4   4      217.11      254.62      7.78 o 
   0   4   4       50.43       57.01      3.74 o 
   1   4   4      104.29      121.09      5.28 o 
   2   4   4      125.95      129.78      5.51 o 
   3   4   4       17.80       24.20      2.59 o 
   4   4   4        2.66        2.16      1.47 o 
   5   4   4        7.28        6.60      1.99 o 
   6   4   4       23.25       25.87      2.51 o 
   7   4   4       46.43       48.97      2.71 o 
   8   4   4      335.34      309.77      8.00 o 
   9   4   4        0.26        0.65      1.35 o 
  10   4   4        2.99        3.93      2.91 o 
  11   4   4        5.53        5.66      1.49 o 
  12   4   4       41.24       44.48      2.63 o 
  13   4   4        0.20       -1.43      1.43 o 
  14   4   4        6.04        4.56      1.28 o 
 -15   5   4       39.41       46.51      3.19 o 
 -14   5   4        5.32        2.52      0.84 o 
 -13   5   4       34.17       33.56      3.40 o 
 -12   5   4       16.51       16.24      2.00 o 
 -11   5   4        8.14        4.79      1.41 o 
 -10   5   4        0.34        1.02      1.38 o 
  -9   5   4       11.19        9.77      2.31 o 
  -8   5   4      333.73      338.94      7.37 o 
  -7   5   4        0.60       -0.89      1.34 o 
  -6   5   4      139.97      134.21      6.50 o 
  -5   5   4        6.75        6.38      1.91 o 
  -4   5   4        2.66        6.69      1.85 o 
  -3   5   4        1.34        4.27      0.95 o 
  -2   5   4      289.11      252.41      5.80 o 
  -1   5   4       22.04       15.91      2.07 o 
   0   5   4      322.01      332.34      8.77 o 
   1   5   4       10.91       11.27      1.89 o 
   2   5   4       34.60       35.21      3.41 o 
   3   5   4        1.86        5.34      1.78 o 
   4   5   4        1.70        7.69      1.29 o 
   5   5   4        9.87        8.89      1.40 o 
   6   5   4       10.66        9.50      2.51 o 
   7   5   4      191.46      182.00      6.14 o 
   8   5   4        0.02       -1.07      1.25 o 
   9   5   4       13.55       10.74      2.78 o 
  10   5   4       69.73       76.85      3.86 o 
  11   5   4        6.96        6.88      1.43 o 
  12   5   4        0.08        0.14      0.76 o 
  13   5   4       17.21       16.08      1.90 o 
 -14   6   4       30.93       30.47      1.55 o 
 -13   6   4       15.23       16.97      1.55 o 
 -12   6   4       65.39       64.41      3.67 o 
 -11   6   4       99.10       89.68      3.91 o 
 -10   6   4        7.47        7.95      1.53 o 
  -9   6   4        2.50        1.29      0.96 o 
  -8   6   4        0.00        3.31      1.64 o 
  -7   6   4       11.14        8.94      2.18 o 
  -6   6   4       36.46       30.57      3.50 o 
  -5   6   4        1.55        3.55      1.94 o 
  -4   6   4       72.63       64.65      4.21 o 
  -3   6   4        1.68        2.09      0.89 o 
  -2   6   4       88.03      100.03      5.92 o 
  -1   6   4       80.73       85.37      5.56 o 
   0   6   4        6.11        7.12      1.40 o 
   1   6   4       42.35       38.18      2.16 o 
   2   6   4        1.38        0.79      1.24 o 
   3   6   4      127.06      109.70      4.63 o 
   4   6   4        8.75        8.65      1.71 o 
   5   6   4      123.09      110.00      6.88 o 
   6   6   4        3.71        6.22      2.37 o 
   7   6   4      222.59      239.33     10.03 o 
   8   6   4      488.66      499.95     14.12 o 
   9   6   4        0.45        0.91      1.87 o 
  10   6   4        0.20        0.88      1.64 o 
  11   6   4       10.46       11.79      2.07 o 
  12   6   4       56.48       62.09      3.20 o 
 -13   7   4       80.28       95.16      3.60 o 
 -12   7   4       15.67       15.42      1.98 o 
 -11   7   4       18.35       14.21      2.18 o 
 -10   7   4        2.36        0.90      1.36 o 
  -9   7   4       29.65       23.38      2.01 o 
  -8   7   4      159.06      147.17      4.83 o 
  -7   7   4       35.08       33.35      2.49 o 
  -6   7   4        0.29        0.48      1.56 o 
  -5   7   4      286.09      304.12      7.11 o 
  -4   7   4        7.08        7.10      1.41 o 
  -3   7   4      145.98      151.69      5.30 o 
  -2   7   4      290.17      290.33      7.40 o 
  -1   7   4      417.27      425.27     12.39 o 
   0   7   4        6.38        4.23      1.02 o 
   1   7   4        0.01        1.82      1.11 o 
   2   7   4      277.18      281.85      6.48 o 
   3   7   4       41.82       47.44      3.19 o 
   4   7   4        0.19        1.83      1.73 o 
   5   7   4      216.12      197.92      8.88 o 
   6   7   4       20.46       15.05      2.85 o 
   7   7   4        1.11        2.75      2.02 o 
   8   7   4       99.29      111.84      6.26 o 
   9   7   4        0.45        1.44      1.64 o 
  10   7   4        7.84        9.43      1.87 o 
  11   7   4        0.85        0.13      0.95 o 
 -11   8   4       98.62      111.03      4.21 o 
 -10   8   4       76.12       78.48      4.04 o 
  -9   8   4      193.56      207.55      4.67 o 
  -8   8   4       18.88       21.44      1.79 o 
  -7   8   4       26.69       29.22      2.15 o 
  -6   8   4       30.76       29.30      2.81 o 
  -5   8   4       99.33      103.27      3.21 o 
  -4   8   4        1.44        0.79      1.00 o 
  -3   8   4      104.66      108.99      4.39 o 
  -2   8   4       18.43       15.26      1.92 o 
  -1   8   4        0.03       -0.93      1.31 o 
   0   8   4       29.38       26.93      2.38 o 
   1   8   4       27.72       26.04      3.08 o 
   2   8   4       10.05       10.35      1.94 o 
   3   8   4       14.03       14.59      2.42 o 
   4   8   4      477.05      435.50     11.49 o 
   5   8   4        1.76        2.72      1.87 o 
   6   8   4        2.14        5.66      1.95 o 
   7   8   4       85.89       83.07      4.77 o 
   8   8   4        5.95        7.63      1.73 o 
   9   8   4        3.94        4.44      1.30 o 
  10   8   4       33.95       37.17      2.13 o 
  -9   9   4        1.00       -0.63      0.65 o 
  -8   9   4        2.03        3.27      0.74 o 
  -7   9   4       17.09       18.68      1.36 o 
  -6   9   4        2.59        1.01      1.02 o 
  -5   9   4        0.49        1.69      1.27 o 
  -4   9   4        1.57        1.96      1.14 o 
  -3   9   4        0.87        0.91      0.88 o 
  -2   9   4       70.78       71.71      3.27 o 
  -1   9   4        4.50        3.32      1.00 o 
   0   9   4        0.56       -0.48      0.82 o 
   1   9   4      200.96      206.16      5.22 o 
   2   9   4        9.20        7.00      2.00 o 
   3   9   4        0.01       -0.50      1.46 o 
   4   9   4        6.35        5.30      1.71 o 
   5   9   4       12.42        7.68      1.07 o 
   6   9   4       57.40       53.25      2.19 o 
   7   9   4        7.47        5.30      0.72 o 
  -6  10   4      111.74      130.61      3.88 o 
  -5  10   4        2.34        2.06      0.90 o 
  -4  10   4        0.23        0.02      0.59 o 
  -3  10   4        1.50        1.87      0.84 o 
  -2  10   4       48.88       50.32      2.08 o 
  -1  10   4       13.30       15.60      1.24 o 
   0  10   4       37.53       37.45      1.72 o 
   1  10   4       84.76       85.12      4.05 o 
   2  10   4        6.05        5.69      1.26 o 
   3  10   4       12.48       17.79      1.79 o 
   4  10   4        4.63        3.98      0.92 o 
 -17   1   5       12.10       11.58      1.54 o 
 -16   1   5        9.50        8.53      0.95 o 
 -15   1   5        1.77        1.80      0.79 o 
 -14   1   5       62.73       66.12      3.45 o 
 -13   1   5        6.99        4.92      2.51 o 
 -12   1   5      739.84      761.19      8.29 o 
 -11   1   5        8.43        6.20      1.29 o 
 -10   1   5       93.32       90.18      2.83 o 
  -9   1   5       79.54       73.66      2.93 o 
  -8   1   5       17.85       12.26      1.73 o 
  -7   1   5       67.20       62.46      3.21 o 
  -6   1   5       70.07       80.98      4.10 o 
  -5   1   5      217.01      227.77      6.66 o 
  -4   1   5        7.76        8.02      1.47 o 
  -3   1   5       10.54       23.32      2.84 o 
  -2   1   5      135.74      168.19      4.49 o 
  -1   1   5      162.88      182.50      3.52 o 
   0   1   5      222.04      213.42      4.81 o 
   1   1   5      445.04      492.97      7.83 o 
   2   1   5      189.66      207.59      4.46 o 
   3   1   5      302.93      299.01      5.19 o 
   4   1   5       40.75       32.57      1.81 o 
   5   1   5       23.11       23.00      1.86 o 
   6   1   5       61.15       66.83      4.61 o 
   7   1   5        3.68        4.70      1.10 o 
   8   1   5       15.01       14.85      2.14 o 
   9   1   5        0.07       -1.14      1.41 o 
  10   1   5       37.68       32.30      2.89 o 
  11   1   5       32.62       27.10      2.62 o 
  12   1   5       56.18       53.54      5.11 o 
  13   1   5        5.98        5.18      1.14 o 
  14   1   5       59.21       62.00      3.62 o 
 -16   2   5        3.92        4.14      0.71 o 
 -15   2   5       55.44       57.33      2.31 o 
 -14   2   5       28.47       25.33      2.05 o 
 -13   2   5      197.53      210.37      9.55 o 
 -12   2   5       12.95       10.37      1.71 o 
 -11   2   5        4.83        6.62      1.35 o 
 -10   2   5      279.25      268.99      7.03 o 
  -9   2   5       41.84       40.00      2.24 o 
  -8   2   5      103.02       97.68      7.33 o 
  -7   2   5        0.42       -0.54      1.73 o 
  -6   2   5      134.89      116.86      7.21 o 
  -3   2   5      263.16      297.69      9.39 o 
  -2   2   5     1797.24     1950.27     23.33 o 
  -1   2   5      167.13      187.19      4.58 o 
   0   2   5      147.76      148.74      3.85 o 
   1   2   5      413.79      492.54     11.08 o 
   2   2   5        7.11       10.10      1.88 o 
   3   2   5       43.16       43.39      3.33 o 
   4   2   5     1020.42     1001.73     15.54 o 
   5   2   5      153.93      182.54      7.83 o 
   6   2   5      495.80      494.55     13.07 o 
   7   2   5      447.19      434.90      7.53 o 
   8   2   5      572.11      576.33      8.59 o 
   9   2   5      112.40      114.97      3.92 o 
  10   2   5      142.51      144.03      8.30 o 
  11   2   5       96.67       82.66      6.20 o 
  12   2   5        0.64        1.87      1.76 o 
  13   2   5       21.86       18.93      2.69 o 
  14   2   5      102.30      122.10      4.85 o 
 -16   3   5      288.11      282.35     16.36 o 
 -15   3   5      144.23      139.67      3.15 o 
 -14   3   5       21.00       15.94      1.56 o 
 -13   3   5        0.33       -0.75      0.75 o 
 -12   3   5        0.07        0.05      1.06 o 
 -11   3   5       90.20       85.78      4.05 o 
 -10   3   5        0.24       -0.66      0.66 o 
  -9   3   5       57.56       58.88      3.51 o 
  -8   3   5      131.27      132.72      4.87 o 
  -7   3   5        1.58        2.13      2.27 o 
  -6   3   5      458.76      412.17     13.22 o 
  -5   3   5      736.22      802.78     16.51 o 
  -4   3   5      270.03      283.60      9.64 o 
  -3   3   5     1034.10     1038.61     17.81 o 
  -2   3   5     1500.88     1548.25     21.16 o 
  -1   3   5      247.88      254.26      8.42 o 
   0   3   5      883.31      883.99     15.43 o 
   1   3   5        8.49        8.51      1.83 o 
   2   3   5        3.41        1.43      1.20 o 
   3   3   5        7.00        9.42      1.87 o 
   4   3   5      295.00      312.13      9.10 o 
   5   3   5        7.43        8.64      2.11 o 
   6   3   5       86.35       92.18      3.55 o 
   7   3   5       92.56       89.14      4.43 o 
   8   3   5       79.99       77.60      4.17 o 
   9   3   5        0.55       -2.22      2.22 o 
  10   3   5        8.55        7.99      1.63 o 
  11   3   5        0.46        1.80      1.18 o 
  12   3   5        2.12        2.07      1.84 o 
  13   3   5       93.13      109.73      5.33 o 
  14   3   5       83.18       94.80      3.84 o 
 -16   4   5       53.20       56.50      2.93 o 
 -15   4   5      135.19      154.74      6.22 o 
 -14   4   5        9.74       10.31      1.36 o 
 -13   4   5       49.47       43.40      2.04 o 
 -12   4   5       90.21       86.24      3.98 o 
 -11   4   5        7.59        9.71      2.19 o 
 -10   4   5      283.57      260.89     10.66 o 
  -8   4   5      343.32      331.47     12.93 o 
  -7   4   5        8.18        5.52      3.13 o 
  -6   4   5        9.81       11.10      2.25 o 
  -5   4   5       61.19       62.61      4.77 o 
  -4   4   5       75.18       73.09      4.98 o 
  -3   4   5        0.19       -0.81      1.27 o 
  -2   4   5       32.78       34.03      3.33 o 
  -1   4   5      128.36      122.64      6.00 o 
   0   4   5       17.24       10.73      2.04 o 
   1   4   5      240.57      238.21      8.12 o 
   2   4   5       52.22       47.43      3.74 o 
   3   4   5      117.19      117.66      5.74 o 
   4   4   5      325.72      335.92      7.90 o 
   5   4   5       13.73       12.73      1.62 o 
   6   4   5        1.10        0.33      1.32 o 
   7   4   5      119.93      112.55      5.00 o 
   8   4   5       81.34       76.98      4.18 o 
   9   4   5       12.13        9.55      1.82 o 
  10   4   5       59.30       61.22      3.47 o 
  11   4   5       63.63       61.21      3.12 o 
  12   4   5        5.01        2.83      0.83 o 
  13   4   5        6.68        7.57      1.48 o 
 -15   5   5       56.51       49.18      2.80 o 
 -14   5   5       22.22       23.55      1.61 o 
 -13   5   5      107.15      101.69      3.68 o 
 -12   5   5        0.52       -1.28      1.28 o 
 -11   5   5      111.84      104.18      4.38 o 
 -10   5   5       40.47       29.86      3.82 o 
  -9   5   5      613.68      610.47     15.37 o 
  -8   5   5       41.34       34.25      2.55 o 
  -7   5   5       20.84       22.34      2.97 o 
  -6   5   5       64.20       64.71      4.84 o 
  -5   5   5        8.87        6.74      2.25 o 
  -4   5   5       76.07       81.34      5.92 o 
  -3   5   5     3717.12     3737.77     49.86 o 
  -2   5   5      825.54      857.98     15.76 o 
  -1   5   5        6.80        8.14      1.87 o 
   0   5   5        7.70        3.49      1.41 o 
   1   5   5      198.54      197.74      7.44 o 
   2   5   5       48.10       49.05      2.41 o 
   3   5   5      120.61      107.64      4.58 o 
   4   5   5       55.82       48.53      3.30 o 
   5   5   5       28.30       28.10      3.88 o 
   6   5   5       88.72       80.97      6.06 o 
   7   5   5        1.31        4.76      1.67 o 
   8   5   5      418.95      411.44      8.91 o 
   9   5   5        0.01       -2.42      3.46 o 
  10   5   5       97.08       97.78      3.92 o 
  11   5   5        0.85        1.55      0.91 o 
  12   5   5        0.30        0.13      0.64 o 
 -13   6   5       37.79       42.01      2.02 o 
 -12   6   5        8.51        8.68      1.84 o 
 -11   6   5       15.56       11.61      1.54 o 
 -10   6   5        6.21        5.52      1.30 o 
  -9   6   5       68.31       68.92      4.40 o 
  -8   6   5      448.88      436.47     11.40 o 
  -7   6   5      205.22      194.81      8.05 o 
  -6   6   5       33.63       37.46      3.92 o 
  -5   6   5       63.43       59.50      4.88 o 
  -4   6   5      700.71      724.27     16.44 o 
  -3   6   5       17.50       24.04      3.41 o 
  -2   6   5       23.72       23.38      3.39 o 
  -1   6   5       15.21       18.99      2.94 o 
   0   6   5        5.63        8.06      2.17 o 
   1   6   5       83.57       82.49      4.43 o 
   2   6   5       13.85       20.89      2.19 o 
   3   6   5      345.27      333.30      7.64 o 
   4   6   5      201.86      168.78      8.44 o 
   5   6   5        0.74        2.03      2.11 o 
   6   6   5      108.62      102.32      6.70 o 
   7   6   5       58.79       73.78      5.62 o 
   8   6   5      268.92      272.44      9.97 o 
   9   6   5      155.16      170.71      7.32 o 
  10   6   5        2.09        0.83      1.29 o 
  11   6   5       25.45       24.15      2.24 o 
 -12   7   5       33.83       36.68      2.63 o 
 -11   7   5       24.86       25.60      2.51 o 
 -10   7   5       50.46       39.91      3.42 o 
  -9   7   5        6.48        6.21      1.17 o 
  -8   7   5       12.78       18.53      1.84 o 
  -7   7   5       20.81       33.87      3.48 o 
  -6   7   5        5.06        8.85      2.29 o 
  -5   7   5      143.89      144.50      7.22 o 
  -4   7   5       52.08       63.82      4.98 o 
  -3   7   5      133.19      131.97      4.92 o 
  -2   7   5      252.28      261.59      6.99 o 
  -1   7   5       96.86       91.29      6.03 o 
   0   7   5       70.20       69.95      5.30 o 
   1   7   5       60.81       67.77      4.92 o 
   2   7   5       11.79       10.84      1.64 o 
   3   7   5      297.79      278.51     10.07 o 
   4   7   5      127.19      112.02      6.56 o 
   5   7   5        4.85        5.19      2.06 o 
   6   7   5      155.30      143.67      7.21 o 
   7   7   5       45.34       40.76      3.87 o 
   8   7   5        0.24       -0.25      1.42 o 
   9   7   5        1.25        2.09      1.32 o 
  10   7   5        0.61        1.12      0.96 o 
 -11   8   5        2.93        5.56      1.07 o 
 -10   8   5       51.58       60.78      3.22 o 
  -9   8   5        3.86        3.74      0.79 o 
  -8   8   5       31.97       32.37      3.64 o 
  -7   8   5      175.72      176.82      4.64 o 
  -6   8   5      163.45      186.11      4.95 o 
  -5   8   5        0.38        0.40      0.94 o 
  -4   8   5       18.76       21.22      1.90 o 
  -3   8   5      387.88      407.42     10.75 o 
  -2   8   5       57.73       64.64      3.36 o 
  -1   8   5       75.35       80.15      4.14 o 
   0   8   5        6.31        6.56      1.46 o 
   1   8   5       61.16       61.99      4.32 o 
   2   8   5       57.93       52.62      3.76 o 
   3   8   5      195.82      168.63      6.70 o 
   4   8   5      129.86      123.30      5.83 o 
   5   8   5       16.71       11.51      2.09 o 
   6   8   5      183.48      164.25      6.26 o 
   7   8   5       34.72       28.26      2.61 o 
   8   8   5      369.50      382.70      7.79 o 
  -8   9   5        6.43        5.65      0.96 o 
  -7   9   5      224.83      255.67      6.30 o 
  -6   9   5       23.60       18.39      2.03 o 
  -5   9   5        5.20        5.50      1.50 o 
  -4   9   5       10.54        6.40      2.02 o 
  -3   9   5       27.48       31.35      2.58 o 
  -2   9   5       98.30      109.79      3.61 o 
  -1   9   5       12.76       16.58      1.53 o 
   0   9   5       33.78       36.54      2.14 o 
   1   9   5        4.23        1.42      0.92 o 
   2   9   5       12.17       13.44      2.24 o 
   3   9   5       68.61       76.53      4.47 o 
   4   9   5       14.43       17.40      2.22 o 
   5   9   5        2.85        1.96      1.10 o 
   6   9   5       13.82       14.52      1.59 o 
  -4  10   5        1.50        1.99      0.73 o 
  -3  10   5        0.55        0.78      0.69 o 
  -2  10   5       27.40       27.87      1.87 o 
  -1  10   5        3.85        4.55      0.91 o 
   0  10   5       25.89       21.88      1.73 o 
   1  10   5       91.89       91.04      3.31 o 
   2  10   5        3.45        3.43      0.83 o 
 -16   0   6       50.53       52.99      3.19 o 
 -15   0   6      157.83      164.34      9.73 o 
 -14   0   6     1237.22     1198.82     19.24 o 
 -13   0   6      124.97      124.57      4.68 o 
 -12   0   6      211.81      222.23      6.40 o 
 -11   0   6      195.82      201.63      8.40 o 
 -10   0   6     1650.13     1676.66     23.51 o 
  -9   0   6      843.88      865.32     12.92 o 
  -8   0   6      128.85      120.06      4.81 o 
  -7   0   6       39.98       39.39      4.47 o 
  -6   0   6      246.76      219.40      9.46 o 
  -5   0   6       39.34       32.23      3.71 o 
  -4   0   6      403.73      433.38     11.55 o 
  -3   0   6       59.87       47.85      3.74 o 
  -2   0   6      757.56      753.16     15.19 o 
  -1   0   6        2.30        4.99      1.94 o 
   0   0   6     3542.42     3826.44     31.43 o 
   1   0   6        3.62        1.39      1.14 o 
   2   0   6       12.46       15.10      2.21 o 
   3   0   6       31.77       41.47      3.20 o 
   4   0   6      211.11      212.10      6.80 o 
   5   0   6      235.92      249.33      6.61 o 
   6   0   6     2810.82     2815.06     22.33 o 
   7   0   6      471.65      458.87     14.43 o 
   8   0   6        1.84        0.76      1.94 o 
   9   0   6      100.58      113.58      7.33 o 
  10   0   6       11.06        7.05      2.31 o 
  11   0   6       56.56       58.51      4.81 o 
  12   0   6       19.83       19.53      2.69 o 
  13   0   6       42.34       46.03      3.02 o 
 -16   1   6       36.53       34.11      1.46 o 
 -15   1   6       33.44       36.67      1.81 o 
 -14   1   6        6.11        6.40      1.93 o 
 -13   1   6      627.41      656.62      9.41 o 
 -12   1   6       10.54        9.98      1.20 o 
 -11   1   6       16.00       15.35      1.84 o 
 -10   1   6       98.81      103.08      7.58 o 
  -9   1   6       21.30       19.15      2.38 o 
  -8   1   6      483.48      510.45     13.10 o 
  -7   1   6      378.01      423.49      9.80 o 
  -6   1   6      654.41      665.98     11.63 o 
  -5   1   6      160.04      144.77      7.48 o 
  -4   1   6       21.87       24.88      3.21 o 
  -3   1   6      488.55      518.17     16.15 o 
  -2   1   6        4.16        6.21      1.53 o 
  -1   1   6        3.30        3.58      1.10 o 
   0   1   6       12.92       23.12      4.05 o 
   1   1   6      588.26      614.08      9.50 o 
   2   1   6      236.44      246.14      5.31 o 
   3   1   6       57.43       43.59      3.51 o 
   4   1   6      266.06      278.80      8.37 o 
   5   1   6      303.25      330.39      9.97 o 
   6   1   6      102.84       99.10      3.17 o 
   7   1   6       14.67       13.40      1.65 o 
   8   1   6       22.25       23.60      2.67 o 
   9   1   6       99.27      104.50      4.93 o 
  10   1   6      288.28      291.92      7.71 o 
  11   1   6       69.21       56.72      3.28 o 
  12   1   6       52.33       61.55      2.91 o 
  13   1   6       80.72       97.01      4.51 o 
 -16   2   6        2.70        1.83      0.53 o 
 -15   2   6       16.20       15.62      1.20 o 
 -14   2   6       99.15      101.91      3.83 o 
 -13   2   6      880.02      915.48     12.38 o 
 -12   2   6       55.91       60.21      2.73 o 
 -11   2   6        8.73        7.97      1.43 o 
 -10   2   6      115.04      109.65      4.21 o 
  -9   2   6       72.06       73.58      3.43 o 
  -8   2   6        4.69        3.51      1.34 o 
  -7   2   6      710.88      677.03     18.39 o 
  -6   2   6      399.85      385.28     13.30 o 
  -5   2   6       61.35       57.37      3.56 o 
  -4   2   6      273.85      309.45      7.51 o 
  -3   2   6        2.47        1.63      1.03 o 
  -2   2   6        7.78       10.53      1.49 o 
  -1   2   6      185.07      218.19      8.40 o 
   0   2   6       99.36      107.30      5.83 o 
   1   2   6       33.64       40.54      3.74 o 
   2   2   6      619.95      628.95     13.30 o 
   3   2   6       68.89       65.08      4.36 o 
   4   2   6      213.78      221.59      7.95 o 
   5   2   6        9.38       11.80      1.27 o 
   6   2   6       82.75       84.61      3.66 o 
   7   2   6      206.46      204.88      5.35 o 
   8   2   6        0.97        0.38      1.04 o 
   9   2   6        3.77        1.99      1.28 o 
  10   2   6        0.00        1.14      1.01 o 
  11   2   6       26.94       28.97      3.53 o 
  12   2   6       63.44       72.74      4.73 o 
  13   2   6       23.76       20.26      2.21 o 
 -16   3   6       48.38       38.92      2.47 o 
 -15   3   6       43.19       46.09      2.13 o 
 -14   3   6       24.21       23.00      1.40 o 
 -13   3   6      468.79      472.38      7.83 o 
 -12   3   6       70.92       68.79      3.54 o 
 -11   3   6       32.53       26.48      1.80 o 
 -10   3   6       19.49       21.93      1.91 o 
  -9   3   6        3.32        4.88      1.72 o 
  -8   3   6      202.11      208.44      8.99 o 
  -7   3   6       14.48       11.01      1.64 o 
  -6   3   6      521.23      529.25     14.81 o 
  -5   3   6       14.22       14.94      2.91 o 
  -4   3   6        1.23        0.67      1.22 o 
  -3   3   6      334.78      357.77     11.34 o 
  -2   3   6      426.26      409.43     11.83 o 
  -1   3   6       42.72       32.50      3.46 o 
   0   3   6       46.28       50.13      4.16 o 
   1   3   6       78.41       84.33      5.23 o 
   2   3   6       43.14       34.03      3.39 o 
   3   3   6        0.73        1.10      0.95 o 
   4   3   6        7.95        9.27      1.32 o 
   5   3   6       27.69       24.54      2.06 o 
   6   3   6      264.78      265.45      7.54 o 
   7   3   6      707.27      697.27     12.12 o 
   8   3   6       45.58       40.20      3.12 o 
   9   3   6        3.16        5.57      1.46 o 
  10   3   6      233.50      240.12      6.22 o 
  11   3   6       90.17       88.57      5.50 o 
  12   3   6       10.52       10.45      1.95 o 
  13   3   6       27.24       37.05      2.49 o 
 -15   4   6        2.13        4.00      1.26 o 
 -14   4   6      218.55      219.72      4.45 o 
 -13   4   6       16.31       19.98      1.35 o 
 -12   4   6       42.87       50.30      4.56 o 
 -11   4   6        5.59        4.16      1.20 o 
 -10   4   6        7.58        5.06      2.28 o 
  -9   4   6       34.44       44.29      3.59 o 
  -8   4   6       14.53       14.25      2.25 o 
  -7   4   6       72.28       71.36      4.89 o 
  -6   4   6        2.96        6.78      1.66 o 
  -5   4   6       66.50       63.60      5.05 o 
  -4   4   6        5.10        1.25      1.30 o 
  -3   4   6      129.46      144.07      7.15 o 
  -2   4   6       15.16       11.69      2.28 o 
  -1   4   6       38.17       39.67      3.82 o 
   0   4   6      190.93      181.98      7.74 o 
   1   4   6       10.83        8.88      2.37 o 
   2   4   6        0.74        4.12      1.27 o 
   3   4   6      163.97      189.79     12.73 o 
   4   4   6       38.15       31.00      2.80 o 
   5   4   6       26.48       30.25      2.87 o 
   6   4   6        8.81       11.50      2.09 o 
   7   4   6       70.85       73.94      4.10 o 
   8   4   6       70.88       74.79      4.02 o 
   9   4   6        7.15        4.68      1.44 o 
  10   4   6       76.24       70.78      3.29 o 
  11   4   6        2.63        3.05      0.91 o 
  12   4   6       23.03       24.65      2.19 o 
 -14   5   6        5.88        5.83      0.81 o 
 -13   5   6       23.85       17.97      2.17 o 
 -12   5   6       20.79       16.13      1.73 o 
 -11   5   6       17.26       14.06      2.37 o 
 -10   5   6        0.14        0.64      1.34 o 
  -9   5   6        0.00        2.17      1.37 o 
  -8   5   6        6.34        8.41      2.11 o 
  -7   5   6       28.69       28.09      3.37 o 
  -6   5   6        9.31       10.18      2.39 o 
  -5   5   6       50.59       50.70      4.61 o 
  -4   5   6       24.83       20.76      3.20 o 
  -3   5   6        6.52        6.37      1.79 o 
  -2   5   6      297.17      309.04     10.09 o 
  -1   5   6      383.39      364.14     10.75 o 
   0   5   6       79.22       78.43      5.27 o 
   1   5   6        5.86        6.29      1.40 o 
   2   5   6       29.73       30.81      3.86 o 
   3   5   6       32.44       25.54      3.73 o 
   4   5   6       10.93        7.56      2.31 o 
   5   5   6        0.10        1.67      2.08 o 
   6   5   6        0.39        0.44      1.84 o 
   7   5   6       48.19       55.38      3.38 o 
   8   5   6        8.34        6.66      1.48 o 
   9   5   6       52.04       52.39      2.87 o 
  10   5   6        6.68        5.41      1.10 o 
  11   5   6       13.06       16.25      1.21 o 
 -13   6   6       13.03       14.75      1.56 o 
 -12   6   6        0.50        4.16      5.76 o 
 -11   6   6       31.34       27.20      1.94 o 
 -10   6   6        2.13        0.44      0.82 o 
  -9   6   6       94.21       87.18      4.51 o 
  -8   6   6       12.07       16.78      2.55 o 
  -7   6   6        2.78        2.01      1.53 o 
  -6   6   6      118.28      121.91      6.65 o 
  -5   6   6      264.35      296.14     10.49 o 
  -4   6   6        7.59        5.72      2.31 o 
  -3   6   6      642.41      685.43     16.39 o 
  -2   6   6      187.80      197.11      8.84 o 
  -1   6   6        5.44        5.79      2.11 o 
   0   6   6       10.99       13.06      1.87 o 
   1   6   6       58.16       53.25      3.34 o 
   2   6   6      119.62      101.52      4.59 o 
   3   6   6       12.63        8.03      1.70 o 
   4   6   6       98.56       93.40      6.26 o 
   5   6   6       23.17       22.35      3.38 o 
   6   6   6       32.01       31.73      3.78 o 
   7   6   6       91.81       80.35      5.44 o 
   8   6   6       18.76       17.79      2.67 o 
   9   6   6       12.22       15.42      2.18 o 
  10   6   6       49.78       44.12      2.82 o 
 -12   7   6        1.56        3.04      0.88 o 
 -11   7   6        1.44        0.65      0.93 o 
 -10   7   6       38.79       35.27      2.90 o 
  -9   7   6       33.58       38.28      2.51 o 
  -8   7   6        7.68        4.53      1.10 o 
  -7   7   6       30.91       27.22      2.96 o 
  -6   7   6       61.98       54.78      4.34 o 
  -5   7   6       92.25       90.10      5.61 o 
  -4   7   6      331.87      364.78     11.35 o 
  -3   7   6       66.87       67.15      5.16 o 
  -2   7   6        0.00       -0.55      2.25 o 
  -1   7   6       83.49       92.07      5.93 o 
   0   7   6        6.03        3.24      1.68 o 
   1   7   6       11.49        9.98      2.16 o 
   2   7   6       36.68       31.24      2.41 o 
   3   7   6        6.41        6.25      2.10 o 
   4   7   6       46.05       37.98      3.79 o 
   5   7   6        8.14       12.18      2.44 o 
   6   7   6        3.91        2.76      1.63 o 
   7   7   6      213.89      210.57      7.27 o 
   8   7   6       50.01       52.15      3.37 o 
   9   7   6       15.58       20.75      1.91 o 
 -10   8   6        0.00        0.51      0.60 o 
  -9   8   6       41.07       32.64      2.11 o 
  -8   8   6      132.61      126.91      3.26 o 
  -7   8   6      167.42      180.35      4.42 o 
  -6   8   6       70.30       67.29      2.74 o 
  -5   8   6        1.11        2.16      0.80 o 
  -4   8   6       11.94       11.48      2.25 o 
  -3   8   6        7.02        6.37      1.85 o 
  -2   8   6       37.26       35.62      2.30 o 
  -1   8   6        9.37        9.75      1.46 o 
   0   8   6       24.62       27.76      2.09 o 
   1   8   6       53.61       54.17      2.78 o 
   2   8   6       39.79       37.34      2.87 o 
   3   8   6       50.91       47.00      3.27 o 
   4   8   6       27.50       26.10      2.48 o 
   5   8   6       80.51       84.23      4.05 o 
   6   8   6       26.90       25.31      2.18 o 
   7   8   6       38.63       27.56      1.94 o 
  -7   9   6       73.23       74.98      2.79 o 
  -6   9   6      144.58      153.22      4.64 o 
  -5   9   6        8.28        6.62      1.38 o 
  -4   9   6        0.18        0.77      0.93 o 
  -3   9   6       47.03       53.64      3.29 o 
  -2   9   6        2.47        3.67      1.10 o 
  -1   9   6      121.24      125.09      3.24 o 
   0   9   6        0.40       -0.62      0.83 o 
   1   9   6       24.56       23.27      1.37 o 
   2   9   6       39.74       35.37      2.57 o 
   3   9   6       23.73       19.40      1.89 o 
   4   9   6        5.15        5.10      1.06 o 
 -16   1   7       57.03       47.07      2.39 o 
 -15   1   7       39.50       41.38      1.65 o 
 -14   1   7       17.47       18.29      2.45 o 
 -13   1   7       38.47       39.32      1.76 o 
 -12   1   7      177.03      189.04      3.96 o 
 -11   1   7      597.20      630.84     10.14 o 
 -10   1   7       96.30       91.94      4.04 o 
  -9   1   7        2.88        2.90      1.14 o 
  -8   1   7       24.91       25.84      2.30 o 
  -7   1   7      566.01      585.34     12.86 o 
  -6   1   7        0.74        1.93      1.44 o 
  -5   1   7       30.03       24.08      1.99 o 
  -4   1   7       58.82       60.77      3.58 o 
  -3   1   7       16.18       18.87      2.15 o 
  -2   1   7        2.14        0.31      1.02 o 
  -1   1   7       77.75       83.41      3.79 o 
   0   1   7       65.97       79.47      3.53 o 
   1   1   7        7.91        6.46      1.85 o 
   2   1   7        0.40        3.69      1.07 o 
   3   1   7       19.05       18.74      1.58 o 
   4   1   7        7.87        7.71      1.02 o 
   5   1   7       12.55       13.12      1.69 o 
   6   1   7      901.23      914.11     11.43 o 
   7   1   7      104.91      105.76      4.59 o 
   8   1   7       17.04       16.68      2.25 o 
   9   1   7      111.50      121.73      7.24 o 
  10   1   7      119.20      127.89      4.62 o 
  11   1   7       11.55       10.62      1.42 o 
  12   1   7       43.67       49.74      3.18 o 
 -15   2   7      107.37       98.51      2.29 o 
 -14   2   7       17.36       20.86      1.68 o 
 -13   2   7      228.70      232.43      5.85 o 
 -12   2   7        5.64        3.68      0.95 o 
 -11   2   7       34.33       31.98      2.37 o 
 -10   2   7       18.38       15.45      1.80 o 
  -9   2   7       86.60       83.60      3.75 o 
  -8   2   7      308.23      313.88      7.09 o 
  -7   2   7      295.30      294.61      9.14 o 
  -6   2   7      323.33      315.03      7.22 o 
  -5   2   7      128.37      141.33      5.58 o 
  -4   2   7       56.46       50.90      2.61 o 
  -3   2   7        0.91       -0.17      1.59 o 
  -2   2   7       13.68       17.29      2.91 o 
  -1   2   7       54.30       54.29      4.56 o 
   0   2   7       31.32       31.09      3.60 o 
   1   2   7        1.61        1.79      1.28 o 
   2   2   7      168.76      162.79      3.97 o 
   3   2   7       25.06       20.94      1.60 o 
   4   2   7       38.30       42.13      2.63 o 
   5   2   7      308.45      311.81      6.90 o 
   6   2   7      170.71      174.22      5.03 o 
   7   2   7       62.42       64.10      3.07 o 
   8   2   7       10.84       11.79      1.52 o 
   9   2   7       13.87       16.69      1.55 o 
  10   2   7       19.21       16.72      1.69 o 
  11   2   7       50.03       48.26      3.72 o 
  12   2   7       19.12       21.17      2.09 o 
 -15   3   7       33.71       36.96      2.64 o 
 -14   3   7      233.56      243.14      4.83 o 
 -13   3   7        7.12       10.53      1.03 o 
 -12   3   7       27.37       28.17      2.20 o 
 -11   3   7      172.35      156.18      4.47 o 
 -10   3   7       26.93       23.64      1.89 o 
  -9   3   7       96.11       95.64      3.71 o 
  -8   3   7      270.74      274.75      9.43 o 
  -7   3   7        2.28        1.96      1.52 o 
  -6   3   7        9.05       11.00      2.23 o 
  -5   3   7      128.07      145.62      5.31 o 
  -4   3   7     1360.44     1380.72     29.96 o 
  -3   3   7       41.32       43.21      2.47 o 
  -2   3   7       20.59       19.92      2.14 o 
  -1   3   7       45.91       50.68      4.49 o 
   0   3   7        1.61        4.87      1.14 o 
   1   3   7      462.47      452.70     10.25 o 
   2   3   7      368.37      363.69      6.70 o 
   3   3   7      452.24      452.37      7.77 o 
   4   3   7        6.39        7.33      2.07 o 
   5   3   7      203.92      195.65      5.86 o 
   6   3   7        0.12        0.81      1.35 o 
   7   3   7       88.14       82.89      4.23 o 
   8   3   7        7.43        7.60      1.62 o 
   9   3   7        0.16        0.75      0.99 o 
  10   3   7        2.39        2.09      1.85 o 
  11   3   7      133.09      136.43      5.45 o 
  12   3   7       35.18       36.27      2.21 o 
 -14   4   7        0.78        2.50      1.08 o 
 -13   4   7        8.88       11.18      1.05 o 
 -12   4   7       13.44       13.43      2.35 o 
 -11   4   7       54.59       57.57      2.87 o 
 -10   4   7       18.71       23.00      2.56 o 
  -9   4   7        1.93        1.82      1.25 o 
  -8   4   7       39.00       40.50      3.46 o 
  -7   4   7       99.46      100.51      4.74 o 
  -6   4   7       70.57       68.38      3.40 o 
  -5   4   7       46.70       45.41      3.91 o 
  -4   4   7     2441.34     2340.65     26.61 o 
  -3   4   7      173.91      155.91      7.20 o 
  -2   4   7      512.54      466.52      9.01 o 
  -1   4   7      308.20      261.29     10.33 o 
   0   4   7      185.86      190.23      8.90 o 
   1   4   7      483.94      455.05     13.76 o 
   2   4   7        7.86        6.91      2.26 o 
   3   4   7      918.45      869.87     13.32 o 
   4   4   7       49.18       44.06      5.15 o 
   5   4   7        1.14       -0.23      1.51 o 
   6   4   7      119.58      116.25      4.92 o 
   7   4   7       11.30        8.12      1.69 o 
   8   4   7       75.98       90.33      3.91 o 
   9   4   7        6.56        5.71      1.29 o 
  10   4   7        1.61        2.59      0.87 o 
  11   4   7        1.76       -0.43      0.73 o 
 -13   5   7        9.69        7.31      1.97 o 
 -12   5   7       28.33       23.45      2.08 o 
 -11   5   7      338.91      342.09      9.70 o 
 -10   5   7        3.08        2.60      1.33 o 
  -9   5   7       86.18       82.28      5.36 o 
  -8   5   7        0.09        0.13      1.26 o 
  -7   5   7       42.96       40.49      3.94 o 
  -6   5   7       28.39       23.01      3.15 o 
  -5   5   7      822.84      846.95     17.86 o 
  -4   5   7       45.22       41.31      4.28 o 
  -1   5   7     1015.40      927.57     18.42 o 
   0   5   7       57.07       59.72      5.12 o 
   1   5   7       36.81       38.49      4.24 o 
   2   5   7      163.07      152.52      8.09 o 
   3   5   7        9.36       10.15      2.68 o 
   4   5   7       19.18       17.48      3.24 o 
   5   5   7        0.92       -0.70      1.95 o 
   6   5   7        0.72        1.64      1.83 o 
   7   5   7        2.26        3.62      1.18 o 
   8   5   7        0.02        0.25      1.90 o 
   9   5   7      122.63      124.28      3.40 o 
  10   5   7        0.93        1.26      0.80 o 
 -12   6   7       22.75       24.46      1.99 o 
 -11   6   7       57.14       63.45      3.60 o 
 -10   6   7        6.10        7.92      1.79 o 
  -8   6   7       23.27       19.60      2.40 o 
  -7   6   7       50.35       46.40      3.85 o 
  -6   6   7      253.95      274.42      9.43 o 
  -5   6   7        3.67        5.77      2.21 o 
  -4   6   7      389.46      420.28     12.59 o 
  -3   6   7      581.09      580.15     14.99 o 
  -2   6   7      111.29      111.36      6.64 o 
  -1   6   7      166.35      179.34      8.44 o 
   0   6   7       22.16       22.59      2.31 o 
   1   6   7        0.14        1.71      1.19 o 
   2   6   7       26.61       22.43      2.28 o 
   3   6   7      401.30      371.90      9.79 o 
   4   6   7        0.18        1.83      1.93 o 
   5   6   7       24.26       22.19      3.15 o 
   6   6   7       83.75       81.07      5.05 o 
   7   6   7        0.00        1.48      1.43 o 
   8   6   7        0.21        0.85      1.07 o 
   9   6   7        4.35        4.09      1.07 o 
 -11   7   7       69.77       61.36      2.63 o 
 -10   7   7       20.81       24.94      2.12 o 
  -9   7   7        6.55        4.92      0.80 o 
  -8   7   7      118.91      130.35      3.60 o 
  -7   7   7      117.89      124.40      5.38 o 
  -6   7   7        2.51        0.44      1.23 o 
  -5   7   7        0.15        0.41      1.34 o 
  -4   7   7      169.13      179.60      7.57 o 
  -3   7   7       18.85       22.06      3.02 o 
  -2   7   7        3.08        4.53      1.70 o 
  -1   7   7       26.03       28.75      2.79 o 
   0   7   7       74.27       64.51      4.87 o 
   1   7   7        3.96        0.28      3.01 o 
   2   7   7        1.95        1.32      0.86 o 
   3   7   7      206.61      195.95      7.29 o 
   4   7   7        8.81       13.33      2.25 o 
   5   7   7      132.48      130.43      5.58 o 
   6   7   7       34.51       31.33      2.69 o 
   7   7   7       47.04       38.45      2.60 o 
  -8   8   7        1.62        0.65      0.62 o 
  -7   8   7        4.02        0.42      0.74 o 
  -6   8   7        0.00        0.04      0.74 o 
  -5   8   7      130.51      142.57      5.46 o 
  -4   8   7       33.51       33.24      2.91 o 
  -3   8   7       28.43       32.39      2.98 o 
  -2   8   7       10.66       10.78      1.87 o 
  -1   8   7       19.73       14.69      2.03 o 
   0   8   7       54.14       46.93      3.65 o 
   1   8   7       65.81       72.34      2.66 o 
   2   8   7        0.44        0.56      0.96 o 
   3   8   7       52.48       47.83      3.16 o 
   4   8   7       93.76       79.42      2.35 o 
   5   8   7        3.61        0.89      0.77 o 
  -4   9   7       30.39       31.74      1.97 o 
  -3   9   7        0.36        1.52      0.77 o 
  -2   9   7        2.57        0.92      0.70 o 
  -1   9   7        8.59       10.18      1.16 o 
 -15   0   8       16.27       14.75      1.47 o 
 -14   0   8       31.88       25.92      2.18 o 
 -13   0   8        5.00        2.98      1.15 o 
 -12   0   8       66.31       70.88      3.29 o 
 -11   0   8      166.84      172.79      7.34 o 
 -10   0   8        0.35        1.99      1.57 o 
  -9   0   8      176.40      187.21      8.11 o 
  -8   0   8        5.36        6.82      2.02 o 
  -7   0   8      472.77      511.61     13.77 o 
  -6   0   8       26.66       27.14      3.56 o 
  -5   0   8       10.18        7.10      2.34 o 
  -4   0   8       12.01        7.20      2.18 o 
  -3   0   8        5.24        1.20      2.12 o 
  -2   0   8      407.98      402.16      8.80 o 
  -1   0   8      106.02      122.57      4.15 o 
   0   0   8      413.36      457.91      7.77 o 
   1   0   8       60.41       60.76      3.96 o 
   2   0   8       25.46       32.11      2.99 o 
   3   0   8        5.35        4.73      1.66 o 
   4   0   8      365.58      402.91      9.41 o 
   5   0   8       66.82       69.95      3.99 o 
   6   0   8        0.01        0.21      1.38 o 
   7   0   8     1064.94     1134.89     21.65 o 
   8   0   8      970.77     1042.81     19.50 o 
   9   0   8       76.15       89.92      5.41 o 
  10   0   8        4.77        3.04      1.43 o 
  11   0   8      204.25      219.62      5.46 o 
 -15   1   8       54.70       41.43      5.08 o 
 -14   1   8       81.41       82.72      3.48 o 
 -13   1   8        6.21        4.63      1.08 o 
 -12   1   8       15.79       15.89      1.17 o 
 -11   1   8        2.40        2.18      0.97 o 
 -10   1   8      162.21      171.37      5.26 o 
  -9   1   8        2.84        2.10      1.24 o 
  -8   1   8      192.43      197.35      5.90 o 
  -7   1   8       33.39       29.49      2.79 o 
  -6   1   8       23.25       17.31      2.03 o 
  -5   1   8        0.06        0.86      1.03 o 
  -4   1   8       18.05       15.87      1.46 o 
  -3   1   8        0.09        0.48      0.68 o 
  -2   1   8        0.76        0.01      0.91 o 
  -1   1   8      207.56      237.67      5.66 o 
   0   1   8       74.11       81.19      3.04 o 
   1   1   8       15.42       17.59      1.88 o 
   2   1   8      164.90      172.91      4.50 o 
   3   1   8       80.22       85.05      3.18 o 
   4   1   8       55.92       60.44      2.72 o 
   5   1   8     1270.11     1344.17     13.88 o 
   6   1   8      929.75      963.04     11.39 o 
   7   1   8      142.76      150.87      4.33 o 
   8   1   8       86.64       85.97      4.04 o 
   9   1   8       19.25       17.61      1.86 o 
  10   1   8        1.08        1.77      0.82 o 
  11   1   8       67.64       60.00      3.08 o 
 -14   2   8       14.68       13.95      1.16 o 
 -13   2   8       97.45      105.43      3.53 o 
 -12   2   8        0.00        0.22      0.64 o 
 -11   2   8       26.74       29.02      2.11 o 
 -10   2   8        6.72        8.63      1.33 o 
  -9   2   8       79.01       80.69      3.60 o 
  -8   2   8       95.56      104.70      4.15 o 
  -7   2   8       20.94       27.13      2.91 o 
  -6   2   8       86.20       80.04      3.81 o 
  -5   2   8      897.64      904.98     16.03 o 
  -4   2   8        3.29        2.84      1.60 o 
  -3   2   8       16.33       13.43      1.57 o 
  -2   2   8        6.47        8.02      1.39 o 
  -1   2   8       93.20       94.17      4.63 o 
   0   2   8      416.21      433.04      7.88 o 
   1   2   8      137.66      132.99      4.47 o 
   2   2   8       70.54       65.10      4.19 o 
   3   2   8       21.76       21.03      1.99 o 
   4   2   8      188.00      195.23      5.36 o 
   5   2   8       89.65       91.07      3.71 o 
   6   2   8        6.28        4.48      1.67 o 
   7   2   8        4.73        4.34      1.12 o 
   8   2   8       36.04       40.59      2.07 o 
   9   2   8        9.24        7.25      1.63 o 
  10   2   8        0.73        0.04      1.16 o 
  11   2   8       22.18       18.51      1.69 o 
 -14   3   8      149.77      137.09      4.81 o 
 -13   3   8       12.22       13.08      1.18 o 
 -12   3   8       21.87       21.20      1.75 o 
 -11   3   8       29.51       25.29      1.55 o 
 -10   3   8      151.14      147.29      5.64 o 
  -9   3   8        0.21       -0.19      1.48 o 
  -8   3   8      123.12      133.30      6.50 o 
  -7   3   8      140.83      134.80      4.64 o 
  -6   3   8        4.01        2.91      1.66 o 
  -5   3   8       45.89       50.14      4.48 o 
  -4   3   8      772.99      800.24     17.20 o 
  -3   3   8        0.07        2.11      1.46 o 
  -2   3   8       18.65       16.71      2.14 o 
  -1   3   8      154.12      143.10      6.02 o 
   0   3   8      344.77      338.35      8.39 o 
   1   3   8        8.98       13.30      1.95 o 
   2   3   8        0.94       -0.03      0.97 o 
   3   3   8        5.20        3.31      1.15 o 
   4   3   8       91.96       95.73      3.71 o 
   5   3   8        0.01        0.54      0.83 o 
   6   3   8        1.50        3.04      1.16 o 
   7   3   8        1.26        1.56      1.11 o 
   8   3   8        0.36        0.26      1.13 o 
   9   3   8       20.50       16.94      1.47 o 
  10   3   8       20.05       18.09      1.88 o 
 -13   4   8      211.96      178.98     27.24 o 
 -12   4   8       91.36       96.86      3.18 o 
 -11   4   8       72.07       61.19      2.58 o 
 -10   4   8       70.76       75.52      3.09 o 
  -9   4   8       17.39       14.21      2.00 o 
  -8   4   8        2.73        5.67      1.62 o 
  -7   4   8      194.47      201.07      5.38 o 
  -6   4   8       32.42       32.46      2.38 o 
  -5   4   8       32.56       32.51      3.34 o 
  -4   4   8      167.58      170.22      7.37 o 
  -3   4   8        2.66        4.10      1.26 o 
  -2   4   8       85.39       80.64      3.94 o 
  -1   4   8       14.11       11.65      1.84 o 
   0   4   8       40.80       36.28      4.34 o 
   1   4   8       64.06       56.48      5.22 o 
   2   4   8      163.60      152.83      8.17 o 
   3   4   8        4.67        1.00      1.51 o 
   4   4   8        5.44        4.79      1.46 o 
   5   4   8        6.29        6.40      1.49 o 
   6   4   8        3.56        3.75      1.89 o 
   7   4   8        0.03       -0.87      1.91 o 
   8   4   8        1.69       -0.81      0.81 o 
   9   4   8       12.16       10.13      1.00 o 
 -12   5   8       33.37       34.47      1.60 o 
 -11   5   8       46.70       51.29      3.24 o 
 -10   5   8       21.37       20.25      2.42 o 
  -9   5   8        1.72        1.97      1.28 o 
  -8   5   8        1.11        0.94      1.10 o 
  -7   5   8        2.76        1.64      1.32 o 
  -6   5   8      186.57      195.57      7.98 o 
  -5   5   8       49.15       49.91      4.44 o 
  -4   5   8       46.82       46.47      4.44 o 
  -3   5   8        0.01       -0.66      1.79 o 
  -2   5   8       20.78       21.02      3.13 o 
  -1   5   8       57.45       55.53      4.81 o 
   0   5   8      145.39      150.04      7.62 o 
   1   5   8      169.87      159.95      7.91 o 
   2   5   8       35.76       34.09      3.91 o 
   3   5   8        9.86       16.51      2.97 o 
   4   5   8        0.24       -2.38      2.38 o 
   5   5   8        0.10       -1.17      1.62 o 
   6   5   8       59.52       67.99      4.54 o 
   7   5   8        0.63        0.87      1.10 o 
   8   5   8        0.36        0.61      0.93 o 
 -11   6   8        6.30        5.38      1.08 o 
 -10   6   8        1.62        2.26      0.99 o 
  -8   6   8       31.19       32.35      2.51 o 
  -7   6   8        8.77        8.54      1.74 o 
  -6   6   8        0.02        0.07      1.15 o 
  -5   6   8       24.30       23.45      2.95 o 
  -4   6   8        4.47        2.46      1.64 o 
  -3   6   8      279.52      292.42     10.05 o 
  -2   6   8      197.05      204.67      8.53 o 
  -1   6   8       17.47       17.42      2.78 o 
   0   6   8        0.63        0.36      1.10 o 
   1   6   8       10.36        7.59      2.38 o 
   2   6   8      111.46       98.72      3.84 o 
   3   6   8        2.34        2.45      0.92 o 
   4   6   8        8.51        4.97      1.65 o 
   5   6   8       16.61       19.55      2.52 o 
   6   6   8       10.02       12.00      1.89 o 
   7   6   8       14.46       13.24      1.61 o 
  -9   7   8        0.86        2.25      0.81 o 
  -8   7   8       75.31       83.10      7.78 o 
  -7   7   8        3.70        3.95      0.81 o 
  -6   7   8       21.03       16.66      2.09 o 
  -5   7   8       23.62       22.38      2.47 o 
  -4   7   8       41.21       34.73      3.12 o 
  -3   7   8        6.83        3.68      1.64 o 
  -2   7   8        0.15       -0.15      1.18 o 
  -1   7   8       17.81       15.29      2.37 o 
   0   7   8        0.15       -1.21      1.21 o 
   1   7   8      129.88      122.68      8.38 o 
   2   7   8       95.10       98.24      3.96 o 
   3   7   8      157.89      147.32      5.11 o 
   4   7   8        0.29        0.45      0.88 o 
   5   7   8       21.00       21.97      1.84 o 
  -6   8   8        1.80        1.73      0.67 o 
  -5   8   8       41.46       37.46      2.31 o 
  -4   8   8        6.77        6.61      1.24 o 
  -3   8   8       15.90       13.74      1.70 o 
  -2   8   8       94.85       93.56      3.86 o 
  -1   8   8        3.37        3.48      0.97 o 
   0   8   8       61.12       63.24      2.79 o 
 -14   1   9        0.57        0.15      0.53 o 
 -13   1   9        8.69       10.11      1.57 o 
 -12   1   9       31.69       34.20      1.36 o 
 -11   1   9       12.87       10.41      1.32 o 
 -10   1   9        0.14       -0.12      0.78 o 
  -9   1   9        2.15        0.55      0.85 o 
  -8   1   9       17.31       19.00      1.97 o 
  -7   1   9       21.53       22.00      2.12 o 
  -6   1   9        0.02       -1.22      1.22 o 
  -5   1   9       18.92       23.78      2.73 o 
  -4   1   9      434.34      432.11      9.30 o 
  -3   1   9       12.32        2.97      1.27 o 
  -2   1   9       16.45       18.11      2.17 o 
  -1   1   9        1.97        1.00      1.37 o 
   0   1   9       49.52       39.00      4.02 o 
   1   1   9        4.02       -0.27      1.24 o 
   2   1   9       45.70       43.29      2.73 o 
   3   1   9        7.86        7.51      1.45 o 
   4   1   9       31.32       28.39      2.17 o 
   5   1   9       27.24       27.28      2.01 o 
   6   1   9      166.52      176.33      5.94 o 
   7   1   9       83.29       85.36      3.60 o 
   8   1   9       40.69       40.75      2.25 o 
   9   1   9        0.27        0.83      0.57 o 
 -13   2   9       12.51       14.95      1.83 o 
 -12   2   9        2.37        2.05      1.39 o 
 -11   2   9       39.56       40.83      2.10 o 
 -10   2   9        2.76        2.48      0.90 o 
  -9   2   9      149.23      152.21      4.92 o 
  -8   2   9       46.23       53.60      2.90 o 
  -7   2   9       59.76       54.66      3.04 o 
  -6   2   9       87.96       90.86      3.93 o 
  -5   2   9      677.75      716.11     11.11 o 
  -4   2   9       54.09       62.38      3.48 o 
  -3   2   9        0.00       -1.05      1.19 o 
  -2   2   9        2.61        2.18      1.09 o 
  -1   2   9      120.90      128.15      4.24 o 
   0   2   9       24.32       17.62      2.29 o 
   1   2   9       83.09       74.95      3.41 o 
   2   2   9       53.46       50.06      3.13 o 
   3   2   9       10.29        9.79      1.43 o 
   4   2   9        6.19        5.22      1.29 o 
   5   2   9      206.81      203.90      4.81 o 
   6   2   9       50.33       49.98      2.30 o 
   7   2   9       26.24       26.72      1.55 o 
   8   2   9       22.42       21.64      1.47 o 
   9   2   9       26.38       22.33      1.99 o 
 -13   3   9        0.93        4.53      0.97 o 
 -12   3   9       91.54      105.41      4.73 o 
 -11   3   9       55.55       54.61      2.45 o 
 -10   3   9       21.63       22.65      2.35 o 
  -9   3   9       49.35       49.43      3.60 o 
  -8   3   9       21.82       20.95      2.63 o 
  -7   3   9       96.95       92.73      4.28 o 
  -6   3   9       33.42       31.16      3.32 o 
  -5   3   9       48.35       52.25      4.33 o 
  -4   3   9       10.13        5.77      1.78 o 
  -3   3   9        9.17        8.37      2.33 o 
  -2   3   9       35.95       37.59      2.95 o 
  -1   3   9       12.44       10.25      1.79 o 
   0   3   9       17.84       17.28      2.18 o 
   1   3   9      225.62      219.92      6.59 o 
   2   3   9       62.92       61.72      3.76 o 
   3   3   9       62.83       69.11      4.35 o 
   4   3   9      182.83      185.98      5.74 o 
   5   3   9        3.03        1.35      1.52 o 
   6   3   9        5.14        3.26      1.05 o 
   7   3   9        1.90        2.54      0.93 o 
   8   3   9        0.58        1.01      1.18 o 
 -12   4   9      208.12      186.93      5.05 o 
 -11   4   9       38.95       46.11      3.10 o 
 -10   4   9        0.22        0.03      0.69 o 
  -9   4   9        0.93       -0.37      0.80 o 
  -8   4   9        0.54        1.25      0.96 o 
  -7   4   9       58.51       54.46      2.87 o 
  -6   4   9      284.47      281.91      6.06 o 
  -5   4   9      391.86      384.58      7.41 o 
  -4   4   9        2.65        1.56      1.29 o 
  -3   4   9       78.86       80.72      4.94 o 
  -2   4   9       54.56       51.27      3.04 o 
  -1   4   9        5.76        1.64      1.18 o 
   0   4   9       14.51       11.62      1.65 o 
   1   4   9       22.56       16.83      1.96 o 
   2   4   9        0.45        0.89      1.56 o 
   3   4   9        0.32       -0.62      0.82 o 
   4   4   9        0.53        0.84      0.98 o 
   5   4   9        4.06        5.04      1.78 o 
   6   4   9       55.50       57.93      2.49 o 
   7   4   9        5.45        4.80      0.79 o 
 -11   5   9       18.73       15.22      1.45 o 
 -10   5   9        0.49        0.76      0.69 o 
  -9   5   9      251.26      262.17      6.64 o 
  -8   5   9       10.56       10.56      1.68 o 
  -7   5   9        0.34       -0.25      0.93 o 
  -6   5   9       22.95       22.27      2.70 o 
  -5   5   9        5.52        4.30      1.75 o 
  -4   5   9       60.02       57.43      4.49 o 
  -3   5   9      191.28      185.43      7.89 o 
  -2   5   9      253.32      268.88      9.52 o 
  -1   5   9        0.03       -1.08      1.08 o 
   0   5   9      197.43      170.27      7.41 o 
   1   5   9        7.99        4.08      1.59 o 
   2   5   9      260.54      221.12     16.43 o 
   3   5   9      100.64       80.94     10.95 o 
   4   5   9        1.27        0.30      1.18 o 
   5   5   9      189.11      185.90      6.35 o 
   6   5   9       16.65       16.48      1.91 o 
  -9   6   9       38.11       47.96      2.50 o 
  -7   6   9        0.02        0.23      0.72 o 
  -6   6   9      188.71      181.38      5.85 o 
  -5   6   9      140.66      129.37      5.42 o 
  -4   6   9      100.56      101.35      5.08 o 
  -3   6   9       18.28       17.65      2.51 o 
  -2   6   9        7.91        9.12      1.97 o 
  -1   6   9       22.44       17.88      2.50 o 
   0   6   9        8.61        7.04      1.28 o 
   1   6   9      329.64      299.30      5.62 o 
   2   6   9      149.28      141.89     11.31 o 
   3   6   9       41.17       43.65      3.00 o 
   4   6   9       88.70       89.37      3.86 o 
   5   6   9       57.08       59.26      2.79 o 
  -6   7   9       55.64       45.05      2.25 o 
  -5   7   9       28.74       20.53      1.83 o 
  -4   7   9       95.37      100.92      4.02 o 
  -3   7   9        0.23       -0.93      0.93 o 
  -2   7   9        6.82        5.15      1.26 o 
  -1   7   9       39.76       43.10      2.69 o 
   0   7   9        7.57        7.21      1.20 o 
   1   7   9       24.14       14.77      1.32 o 
 -12   0  10      119.67      141.65      4.13 o 
 -11   0  10       17.93       21.81      1.47 o 
 -10   0  10       63.07       80.37      4.09 o 
  -9   0  10       54.79       62.40      3.91 o 
  -8   0  10       47.75       53.06      3.89 o 
  -7   0  10      143.65      156.81      6.79 o 
  -6   0  10      111.08      127.56      6.42 o 
  -5   0  10      342.53      351.92     10.91 o 
  -4   0  10       41.92       40.97      4.10 o 
  -3   0  10       15.53       16.50      2.94 o 
  -2   0  10        7.14        3.39      1.89 o 
  -1   0  10       84.84       72.00      5.41 o 
   0   0  10      167.27      148.42      7.55 o 
   1   0  10       20.04       21.60      3.27 o 
   2   0  10       10.96       14.75      2.86 o 
   3   0  10       65.19       65.10      4.91 o 
   4   0  10      149.57      156.65      7.07 o 
   5   0  10      384.57      409.48     10.42 o 
   6   0  10      292.63      284.86      7.88 o 
   7   0  10      110.79      123.25      4.50 o 
 -12   1  10       18.38       17.36      1.13 o 
 -11   1  10       41.54       40.36      1.55 o 
 -10   1  10       20.06       20.45      1.49 o 
  -9   1  10        7.64        8.48      1.19 o 
  -8   1  10        0.00        0.32      0.70 o 
  -7   1  10       26.61       28.78      2.13 o 
  -6   1  10        0.05        0.47      0.78 o 
  -5   1  10       27.07       23.38      2.13 o 
  -4   1  10        0.00       -0.96      1.14 o 
  -3   1  10      165.97      163.91      5.42 o 
  -2   1  10       16.52       17.51      2.08 o 
  -1   1  10       28.23       26.54      2.43 o 
   0   1  10       13.43       13.96      1.87 o 
   1   1  10      101.98      114.78      6.70 o 
   2   1  10        2.50        1.42      1.64 o 
   3   1  10       87.97       93.63      3.99 o 
   4   1  10      188.93      192.09      5.73 o 
   5   1  10       30.70       33.09      2.62 o 
   6   1  10      107.52      116.70      3.49 o 
   7   1  10        5.34        5.18      1.21 o 
 -12   2  10        0.71        0.52      0.67 o 
 -11   2  10      113.08      114.71      3.04 o 
 -10   2  10        0.76        0.98      0.57 o 
  -9   2  10        6.19        4.52      0.87 o 
  -8   2  10       63.00       73.45      2.83 o 
  -7   2  10       97.37       96.30      3.59 o 
  -6   2  10      124.16      134.34      4.20 o 
  -5   2  10       76.31       94.26      3.69 o 
  -4   2  10       97.28       91.94      4.76 o 
  -3   2  10      124.59      124.09      4.46 o 
  -2   2  10       99.74       99.27      4.09 o 
  -1   2  10        5.32        0.15      1.12 o 
   0   2  10       52.50       53.10      3.00 o 
   1   2  10        0.06        0.75      0.82 o 
   2   2  10       97.53       93.64      3.15 o 
   3   2  10        4.77        5.06      0.92 o 
   4   2  10        9.09        8.69      1.32 o 
   5   2  10       13.91        7.12      3.02 o 
   6   2  10        0.00        0.25      0.92 o 
   7   2  10       28.83       27.86      2.01 o 
 -11   3  10        0.04       -0.78      0.78 o 
 -10   3  10       37.06       36.88      2.19 o 
  -9   3  10        9.97        6.51      1.27 o 
  -8   3  10       34.94       32.68      2.59 o 
  -7   3  10      100.86      101.90      4.71 o 
  -6   3  10      167.47      163.37     11.08 o 
  -5   3  10      479.54      491.62     11.10 o 
  -4   3  10        7.85        9.76      1.92 o 
  -3   3  10        7.05        4.95      1.60 o 
  -2   3  10       20.81       18.92      2.57 o 
  -1   3  10       10.62        9.22      2.04 o 
   0   3  10       13.27       12.60      2.41 o 
   1   3  10      179.52      161.80      5.42 o 
   2   3  10      200.30      189.93     11.63 o 
   3   3  10      114.95      124.02      4.04 o 
   4   3  10       74.61       71.33      2.90 o 
   5   3  10       75.18       78.12      5.99 o 
   6   3  10       76.07       78.04      3.14 o 
 -10   4  10       30.72       27.07      1.90 o 
  -9   4  10        0.06       -0.57      0.57 o 
  -8   4  10       98.57       85.95      3.17 o 
  -7   4  10        2.03        2.72      0.68 o 
  -6   4  10       15.58       15.47      1.69 o 
  -5   4  10       45.87       44.73      2.23 o 
  -4   4  10       28.64       30.42      1.98 o 
  -3   4  10        9.62        7.56      1.54 o 
  -2   4  10       86.27       84.86      4.25 o 
  -1   4  10        3.99        3.97      1.35 o 
   0   4  10       34.74       28.84      2.61 o 
   1   4  10       16.77       16.57      1.51 o 
   2   4  10       34.07       30.52      1.91 o 
   3   4  10        4.75        3.68      0.77 o 
   4   4  10        0.75        0.17      0.55 o 
  -7   5  10        0.69       -0.63      0.63 o 
  -6   5  10        4.49        5.30      1.16 o 
  -5   5  10        2.29        2.61      1.08 o 
  -4   5  10       59.30       59.02      3.66 o 
  -3   5  10       37.68       39.81      3.20 o 
  -2   5  10       65.01       73.53      4.29 o 
  -1   5  10        7.19        7.86      1.71 o 
   0   5  10        2.15        1.34      1.15 o 
   1   5  10        7.36       12.14      1.90 o 
   2   5  10        0.73        0.57      0.79 o 
  -5   6  10        3.17        3.03      0.82 o 
  -4   6  10       13.27       11.08      1.45 o 
  -3   6  10        1.04        2.75      1.00 o 
  -2   6  10        3.40        4.24      1.15 o 
  -1   6  10        0.31        1.83      0.88 o 
   0   6  10        0.03       -0.22      0.64 o 
 -10   1  11        0.58        0.29      0.38 o 
  -9   1  11        3.73        2.03      0.88 o 
  -8   1  11       86.64      103.56      2.81 o 
  -7   1  11       66.50       75.54      2.63 o 
  -6   1  11       61.62       73.64      2.74 o 
  -5   1  11       72.96       74.55      2.89 o 
  -4   1  11       16.53       16.45      1.53 o 
  -3   1  11       17.93       16.58      1.66 o 
  -2   1  11       83.17       73.27      3.05 o 
  -1   1  11        1.18        0.11      0.74 o 
   0   1  11       15.63       15.23      1.50 o 
   1   1  11       94.93       88.26      3.16 o 
   2   1  11        3.35        3.82      1.39 o 
   3   1  11       22.08       20.22      1.41 o 
   4   1  11        1.03        1.03      0.68 o 
   5   1  11       52.90       46.92      2.36 o 
  -9   2  11        3.71        3.05      0.81 o 
  -8   2  11       51.78       55.93      2.85 o 
  -7   2  11        1.11        1.27      1.37 o 
  -6   2  11       26.44       32.73      2.13 o 
  -5   2  11      153.09      160.37      3.67 o 
  -4   2  11        1.74        1.17      0.65 o 
  -3   2  11        0.00       -0.49      0.64 o 
  -2   2  11       15.39       15.16      1.32 o 
  -1   2  11        9.78        7.38      1.01 o 
   0   2  11        4.42        6.71      0.97 o 
   1   2  11       60.23       57.39      4.25 o 
   2   2  11      111.47      109.64      4.61 o 
   3   2  11       18.79       13.04      1.65 o 
   4   2  11      330.81      317.61      6.38 o 
  -8   3  11        6.25        7.79      0.96 o 
  -7   3  11       21.93       22.35      1.69 o 
  -6   3  11       56.77       40.22     10.49 o 
  -5   3  11       58.02       58.36      6.87 o 
  -4   3  11        8.34       11.44      1.14 o 
  -3   3  11        5.41        5.62      1.27 o 
  -2   3  11       51.80       51.01      3.08 o 
  -1   3  11       13.59       13.55      1.70 o 
   0   3  11        1.39        0.67      0.75 o 
   1   3  11       52.95       53.17      2.92 o 
   2   3  11       18.66       15.08      1.54 o 
   3   3  11        0.01       -0.58      0.58 o 
  -5   4  11        2.67        2.32      0.80 o 
  -4   4  11       21.09       18.78      1.08 o 
  -3   4  11        8.18        8.33      0.82 o 
  -2   4  11       42.41       38.95      1.61 o 
  -1   4  11        6.42        6.03      1.13 o 
   0   4  11      125.98       96.32      3.84 o 
   1   4  11        7.28        7.47      1.20 o 
  -2   5  11        0.17        0.59      0.46 o 
  -6   0  12      245.27      234.98      4.49 o 
  -5   0  12       89.67      101.90      3.23 o 
  -4   0  12       17.50       24.68      1.76 o 
  -3   0  12        1.86        4.00      0.89 o 
  -2   0  12       17.86       19.33      1.60 o 
  -1   0  12       26.96       22.31      1.65 o 
   0   0  12        0.05       -0.52      0.52 o 
  -6   1  12      123.18      115.28      3.21 o 
  -5   1  12        0.03       -0.34      0.59 o 
  -4   1  12       18.73       16.00      1.46 o 
  -3   1  12       52.28       56.12      2.62 o 
  -2   1  12        1.54        2.36      0.81 o 
  -1   1  12       68.97       62.83      2.68 o 
   0   1  12       66.99       67.21      2.66 o 
  -4   2  12        8.82        6.28      0.85 o 
  -3   2  12        2.03        2.29      0.68 o 
  -2   2  12        5.51        3.44      1.05 o 
  -1   2  12        0.55       -0.03      0.47 o 
                                                 
